# Supplementary material for: Broadly neutralizing antibodies to SARS-related viruses can be readily induced in rhesus macaques
Source: Sci Transl Med. Author manuscript; Available in PMC 2023 Aug 10. (PMC10069796; doi:10.1126/scitranslmed.abl9605)
Supplement: excel_data_file_s1 [file NIHMS1873750-supplement-excel_data_file_s1.xlsx]

## Sheet: Fig 1
Figure 1B		EC50 binding
			Bolus					ED
			L603	K620	DHJB	DHIK		K288	K398	K211	DHIP
		PB	<100	<100	<100	<100		<100	<100	<100	<100		SARS-CoV-2 S-protein
		WK 4	1216	1110	1282	1179		4656	6832	3171	6743
		WK 10	1625	1603	1293	917.4		3898	3249	3372	5765
		WK 14	11119	8003	11800	18643		13446	11604	9120	6818
		PB	<100	<100	<100	<100		<100	<100	<100	<100		SARS-CoV-1 S-protein
		WK 4	482.2	488.8	460.1	358.5		3893	4102	1381	2401
		WK 10	1034	739.1	593.4	491.1		2987	2428	1757	2165
		WK 14	6756	7102	7657	9430		13017	7749	5369	3303
Figure 1C		ID50 neutralization
			Bolus					ED
			L603	K620	DHJB	DHIK		K288	K398	K211	DHIP
		PB	<60	<60	<60	<60		<60	<60	<60	<60		SARS-CoV-2
		WK4	522	328.1	504.2	101.8		729.7	712	352.8	1247
		WK10	579.8	682.2	345.6	234.4		1440	700.5	721.8	493.8
		WK14	9260	7913	3116	2751		4776	3579	4472	3706
		PB	<60	<60	<60	<60		84.96	<60	<60	<60		SARS-CoV-1
		WK4	194.6	424.1	199.7	242.6		3013	1103	244.1	706.6
		WK10	355	727.1	208.5	377.7		3051	775.2	504	604.7
		WK14	3695	4437	4046	2377		12522	10843	4475	4431
Figure 1D		SARS-CoV-2	EC50	ID50		SARS-CoV-1	EC50	ID50
			1216	522			482.2	194.6
			1110	328.1			488.8	424.1
			1282	504.2			460.1	199.7
			1179	101.8			358.5	242.6
			4656	729.7			3893	3013
			6832	712			4102	1103
			3171	352.8			1381	244.1
			6743	1247			2401	706.6
			1625	579.8			1034	355
			1603	682.2			739.1	727.1
			1293	345.6			593.4	208.5
			917.4	234.4			491.1	377.7
			3898	1440			2987	3051
			3249	700.5			2428	775.2
			3372	721.8			1757	504
			5765	493.8			2165	604.7
			11119	9260			6756	3695
			8003	7913			7102	4437
			11800	3116			7657	4046
			18643	2751			9430	2377
			13446	4776			13017	12522
			11604	3579			7749	10843
			9120	4472			5369	4475
			6818	3706			3303	4431
Figure 1E			S-protein macaque immune serum			S-mRNA macaque immune serum			S-protein mouse immune serum			S-mRNA human vaccinee serum			Novavax human vaccinee serum			COVID-19 serum
			SARS-CoV-2	SARS-CoV-1		SARS-CoV-2	SARS-CoV-1		SARS-CoV-2	SARS-CoV-1		SARS-CoV-2	SARS-CoV-1		SARS-CoV-2	SARS-CoV-1		SARS-CoV-2	SARS-CoV-1
			9260	3695		316.8	60		19498	692		185.4	60		100	60		49	20
			7913	4437		1471	173.4		6026	166		544.2	60		101.8	60		20	20
			3116	4046		1912	60		8128	204		263.4	60		60	60		20	20
			2751	2377		1042	60		10471	398		870.3	60		479.6	60		2320	90
			4776	12522		2883	145.9		21379	91		788.5	60		118	60		20	20
			3579	10843		3862	111.7					302.8	60		79.13	60		1509	20
			4472	4475		1817	60					485.5	60		701.6	60		20	20
			3706	4431		2708	138.6					287.8	60		109.2	60		20	20
												162.9	60		299.2	60		38	20
												75.64	60		90.55	60		196	20
															68.89	60		85	20
															60	60		630	20
																		38	20
																		23	20
																		20	20
																		1941	20
																		406	20
																		32	20
																		24	20
																		702	20
																		20	20
																		51	20
																		20	20
																		20	20
																		34	20
																		20	20
																		20	20
																		20	20
																		97	20
																		214	20
																		115	20
																		33	20
																		72	20
																		46	20
																		151	20
																		44	20
																		44	20
																		20	20
																		20	20
Figure 1F
		Post-prime maccaque immune serum (WK10)				Post-prime maccaque immune serum (WK14)
		Untreated	RBD-depleted			Untreated	RBD-depleted
		898.7	60			11265	258.4
		1059	60			8914	329.1
		564.7	60			8446	389.7
		263.3	60			5996	101.2
		1813	60			9218	198.1
		1535	60			9238	289.4
		1850	60			8825	284.9
		937.8	60			3096	276.8
Figure 1D
Figure 1E

## Sheet: Fig 2
Figure 2A		ID50 Neutralization titer		S-protein macaque immune serum							S-mRNA macaque immune serum							S-mRNA human vaccinee serum							Novavax human vaccinee serum							COVID-19 serum
					SARS-CoV2	SARS-CoV1	SARS-CoV2-WIV1-RBD	SARS-CoV2-RaTG13-RBD	SARS-CoV2-pang17-RBD			SARS-CoV2	SARS-CoV1	SARS-CoV2-WIV1-RBD	SARS-CoV2-RaTG13-RBD	SARS-CoV2-pang17-RBD			SARS-CoV2	SARS-CoV1	SARS-CoV2-WIV1-RBD	SARS-CoV2-RaTG13-RBD	SARS-CoV2-pang17-RBD			SARS-CoV2	SARS-CoV1	SARS-CoV2-WIV1-RBD	SARS-CoV2-RaTG13-RBD	SARS-CoV2-pang17-RBD			SARS-CoV2	SARS-CoV1	SARS-CoV2-WIV1-RBD	SARS-CoV2-RaTG13-RBD	SARS-CoV2-pang17-RBD
				L603	9260	3695	4817	1510	3724		16C222	316.8	60	586.5	335.3	226.5		CC102	185.4	60	132.2	596.1	60		6082-VA-3.5	100	60	60	173	60		CC10	223	60	60	395.2	60
				K620	7913	4437	2529	1105	2078		36186	1471	173.4	2366	439.6	2197		CC103	544.2	60	465.9	990.2	95.06		6082-VA-6	101.8	60	60	60.2	60		CC12	639.4	60	60	60	60
				DHJB	3116	4046	2220	741.1	1573		16C235	1912	60	3822	443.4	1280		CC104	263.4	60	97.88	426.5	102.2		6085-VA-U	60	60	60	60	60		CC25	547.8	60	163.8	1614	60
				DHIK	2751	2377	1498	716.9	528.2		16C237	1042	60	3905	255.6	351.5		CC105	870.3	60	416.6	906.8	90.98		6090-VA-6	479.6	60	60	1165	60		CC27	170.48	60	60	60	60
				K288	4776	12522	2448	1203	2334		16C283	2883	145.9	3878	683.1	1674		CC106	788.5	60	513.8	536.4	100.2		6094-VA-U	118	60	60	278.6	60		CC34	269.4	60	60	152.3	60
				K398	3579	10843	3233	473.8	1117		16C301	3862	111.7	5615	227.2	570.5		CC107	302.8	60	449.7	375	60		6096-VA-3.5	79.13	60	60	87.19	60		CC35	1340.4	60	60	428.2	60
				K211	4472	4475	784.8	3619	679.5		16C303	1817	60	3551	459.2	171.8		CC108	485.5	60	738	204.4	208.3		6097-VA-3.5	701.6	60	60	645.7	60		CC36	585.6	60	60	72.8	60
				DHIP	3706	4431	909.3	1782	375.2		34941	2708	138.6	3403	242.7	426.1		CC109	287.8	60	365.4	794.9	60		6097-VA-6	109.2	60	60	116	60		CC38	230.2	60	60	738.2	60
																		CC110	162.9	60	253	2121	60		6099-VA-3.5	299.2	60	60	268.2	60
																		CC111	75.64	60	159.4	84.6	60		6099-VA-6	90.55	60	60	114.6	60
																									6259-VA-6	68.89	60	60	200.5	60
																									6261-VA-6	60	60	60	251.4	60
Figure 2B		ID50 Neutralization titer		S-protein macaque immune serum								S-mRNA macaque immune serum								S-mRNA human vaccinee serum								Novavax human vaccinee serum								COVID-19 serum
					WT	Alpha	Beta	Gamma	Delta	Omicron			WT	Alpha	Beta	Gamma	Delta	Omicron			WT	Alpha	Beta	Gamma	Delta	Omicron			WT	Alpha	Beta	Gamma	Delta	Omicron			WT	Alpha	Beta	Gamma	Delta	Omicron
				L603	9260	18330	7052	8993	7597	2296		16C222	316.8	434.4	67.16	164.2	132.4	60		CC102	185.4	60	60	60	60	60		6082-VA-3.5	100	207.7	60	60	60	60		CC10	223	60	60	60	60	60
				K620	7912	12844	7756	10934	8509	1576		36186	1471	2048	248.4	455.7	594.6	82.7		CC103	544.2	326.4	94.79	60	72.2	60		6082-VA-6	101.8	88.76	60	60	60	60		CC12	639.4	1413	60	60	70.53	60
				DHJB	3116	10032	3720	12883	9948	1467		16C235	1912	2515	763.8	716	841.4	451.2		CC104	263.4	132	60	123.2	161.8	60		6090-VA-6	479.6	853.6	206.1	234.7	137.4	60		CC25	547.8	2354	97.94	60	132.3	60
				DHIK	2750	5634	2904	5899	9280	875.2		16C237	1042	1498	169.9	200.7	313.7	60		CC105	870.3	720.4	167.5	60	158.8	60		6094-VA-U	118	202	60	62.21	78.65	60		CC27	170.48	150.3	64	67.68	292.9	60
				K288	4776	13982	5820	8893	7475	2540		16C283	2883	4691	1267	1284	2393	138.3		CC106	788.5	422	114.6	107.1	93.17	60		6096-VA-3.5	79.13	60	60	60	60	60		CC34	269.4	219.2	60	60	293	60
				K398	3580	6974	2788	4627	3065	1942		16C301	3862	5945	182.8	258	1520	60		CC107	302.8	117.4	60	60	60	60		6097-VA-3.5	701.6	786.1	60	60	605.8	60		CC35	1340.4	1824.4	85.2	60	704.8	60
				K211	4472	9272	3518	5142	3835	661.5		16C303	1817	919	126.3	168.6	294	60		CC108	485.5	368.9	66.78	60	97.14	60		6097-VA-6	109.2	107.2	60	60	88.42	60		CC36	585.6	758.4	60	66.91	182.6	60
				DHIP	3706	4998	1541	3187	1553	599.7		34941	2708	4919	492.9	965.5	1882	278.3		CC109	287.8	211.1	60	60	60	60		6099-VA-3.5	299.2	264.1	60	60	60	60		CC38	230.2	3724	60	89.99	171.7	60
																				CC110	162.9	60	60	60	60	60		6099-VA-6	90.55	87.53	60	60	60	60
																				CC111	75.64	60	60	60	60	60		6259-VA-6	68.89	161.9	60	60	60	60

## Sheet: Fig 3
Figure 3B			BLI: nm									IC50: µg/mL
			Ab_ID	SARS-CoV-2 S	SARS-CoV-2 NTD	SARS-CoV-2 RBD	SARS-CoV-2 RBD-SD1	SARS-CoV-2 RBD-SD1-SD2	SARS-CoV-1 S	SARS-CoV-1 RBD		Ab_ID	SARS-CoV-1	SARS-CoV-2
		K398	K398.5	0.5094	0.0081	0.9238	1.0387	0.7	0.4698	0.8104		K398.5	0.006517	0.04885
			K398.22	0.3221	0.0277	0.714	0.9141	0.5188	0.3298	0.9432		K398.22	0.008264	0.0766
			K398.24	0.4084	0.031	0.7588	0.9444	0.5473	0.3388	0.8806		K398.24	0.009184	0.0824
			K398.8	0.338	0.0063	0.5873	0.6523	0.3731	0.2716	0.8386		K398.8	0.01054	0.089
			K398.25	1.5879	0.0153	0.6168	1.0902	1.2713	1.2414	0.5813		K398.25	0.06914	0.1336
			K398.10	1.1658	0.0062	0.8008	0.9979	0.8652	1.1222	0.5332		K398.10	1.788	0.1651
			K398.21	1.3613	0.0034	0.8078	1.2065	1.1464	1.1308	0.3438		K398.21	>5	0.22235
			K398.16	1.7513	-0.0098	0.6621	0.8983	1.0988	1.6358	0.5662		K398.16	0.1364	0.24375
			K398.23	0.7984	0.0345	0.9322	1.265	1.1085	0.3991	0.9446		K398.23	1.046	0.2785
			K398.18	1.3516	0.0216	0.8622	0.9979	0.9135	1.238	0.9468		K398.18	0.1084	0.32245
			K398.17	1.2946	0.0079	0.6987	0.9539	1.1233	1.1167	0.6581		K398.17	0.1912	0.4151
			K398.32	0.431	0.028	0.1442	0.1845	0.1884	0.4242	1.0171		K398.32	0.01063	0.711
			K398.9	1.6207	0.716	0.0211	0.0197	0.0325	1.0402	0.0062		K398.9	>5	4.812
			K398.1	0.9497	0.0036	0.0228	0.0242	0.0249	0.9602	0.0049		K398.1	>5	>5
			K398.2	1.3412	-0.0051	0.0127	0.0078	0.0442	1.5873	0.0054		K398.2	>5	>5
			K398.3	0.9645	0.002	0.0179	0.0161	0.0241	0.9626	-0.0011		K398.3	>5	>5
			K398.4	0.7704	0.0097	0.0222	0.0236	0.0323	0.5162	0.0133		K398.4	>5	>5
			K398.6	1.3575	-0.0084	0.0068	0.01	0.0011	1.5371	-0.013		K398.6	>5	>5
			K398.7	0.9216	0.008	0.0132	0.0263	0.0314	1.2355	0.0061		K398.7	>5	>5
			K398.11	1.6473	0.0176	0.0099	0.0191	0.0257	1.3092	0.0006		K398.11	>5	>5
			K398.12	1.7809	-0.0004	0.003	0.0165	0.0206	1.3822	-0.0109		K398.12	>5	>5
			K398.13	1.7131	-0.0095	0.0119	0.0182	0.0106	1.4287	0.0044		K398.13	>5	>5
			K398.14	1.4623	-0.0182	0.0009	0.0012	0.0126	1.7159	-0.0121		K398.14	>5	>5
			K398.15	1.4364	-0.0091	-0.011	0.0041	0.0131	1.7163	0.008		K398.15	>5	>5
			K398.19	0.0873	0.0243	0.012	0.0201	0.0216	0.0232	0.0002		K398.19	>5	>5
			K398.20	0.0165	0.0075	-0.0099	0.0012	0.0439	0.0043	-0.0182		K398.20	>5	>5
			K398.26	0.0164	0.0198	0.0458	0.0198	0.0247	0.0122	0.0126		K398.26	>5	>5
			K398.27	1.5699	0.0196	0.0148	0.0246	0.025	1.2236	0.01		K398.27	>5	>5
			K398.28	0.0137	0.03	0.0241	0.0269	0.036	0.0094	0.0112		K398.28	>5	>5
			K398.29	1.4007	0.0203	0.0252	0.0213	0.0316	1.6538	0.0099		K398.29	>5	>5
			K398.30	1.2442	0.0214	0.014	0.0254	0.029	1.1212	0.012		K398.30	>5	>5
			K398.31	0.8321	-0.0019	-0.0034	0.0103	0.0024	0.6724	0.0032		K398.31	>5	>5
		K288	K288.7	0.2631	0.0299	0.6726	0.8302	0.4855	0.1952	0.7817		K288.7	0.02557	0.12975
			K288.8	1.4065	0.03	0.7587	1.2805	1.2624	1.4979	0.7365		K288.8	0.01289	0.1307
			K288.3	0.6867	0.0201	0.7017	0.798	0.6202	0.3338	0.1719		K288.3	>5	0.1356
			K288.2	0.1938	0.0187	0.5689	0.6111	0.3372	0.1143	0.718		K288.2	0.04213	0.16245
			K288.1	0.4642	-0.0022	0.1326	0.1673	0.2231	0.3733	0.1226		K288.1	0.8809	5.115
			K288.4	1.4706	0.0097	0.0229	0.0162	0.0156	1.0741	0.0077		K288.4	>5	>5
			K288.5	0.0053	0.0277	0.0151	0.028	0.0266	0.0056	0.0076		K288.5	>5	>5
			K288.6	0.0099	0.0257	0.0175	0.0225	0.0256	0.0102	0.0072		K288.6	>5	>5
												CC12.1	>5	0.05125
												CR3022	5.159	>5
												DEN3	>5	>5
Figure 3C			IC50: µg/mL
			Ab_ID	SARS-CoV-2-WIV1-RBD	SARS-CoV-2-RaTG13-RBD	SARS-CoV-2-pang17-RBD
			K398.5	0.05379	0.153	>5
			K398.22	0.147	0.3294	>5
			K398.24	0.1225	1.64	>5
			K398.8	0.1639	>5	>5
			K398.25	0.3303	1.521	0.1135
			K398.10	>5	>5	>5
			K398.21	>5	>5	>5
			K398.16	2.865	0.1026	2.242
			K398.18	2.227	>5	>5
			K398.17	0.3231	>5	0.4084
			K398.32	0.07417	>5	>5
			K288.7	0.3023	>5	>5
			K288.8	0.1313	>5	>5
			K288.3	0.827	>5	>5
			K288.2	0.1394	0.5052	>5
			CC12.1	>5	0.452	>5
			DEN3	>5	>5	>5
Figure 3E			IC50 Fold Change from WT
				WT	K417N	E484K	N501Y	D614G	Alpha	Beta	Gamma	Delta	Omicron
			K398.5	1	1.11504	0.871543	0.759248	0.97505	2.09612	2.59358	1.40138	1.02618	0.239109
			K398.22	1	1.24756	1.54857	0.709917	1.28956	1.76457	2.02191	0.625595	0.894856	1.24898
			K398.24	1	0.648053	1.05304	0.456004	1.38139	1.38837	1.50091	1.39838	1.54844	0.166465
			K398.8	1	1.5438	1.82658	1.60331	1.1843	2.20079	2.69289	2.37106	0.738731	0.123835
			K288.7	1	0.702681	3.20568	0.89114	2.2313	2.01163	3.11637	1.18273	0.620795	0.514881
			K288.8	1	2.27107	3.47884	0.598443	2.24957	0.429864	2.48479	0.316001	0.432418	0.02614
			K398.25	1	1.90043	2.9324	0.446226	1.48858	0.996271	1.51131	0.638748	0.900624	0.02672
			K288.3	1	0.512375	0.728054	0.733369	0.986182	1.6	1.88203	0.761051	0.335705	0.02712
			K288.2	1	1.32504	1.5997	1.25735	1.2996	2.95095	2.64361	1.10968	0.406299	0.03249
			K398.10	1	1.31501	2.38756	1.15535	3.03214	3.59734	1.89879	2.20608	0.97901	0.943968
			K398.21	1	1.63373	2.7149	0.682055	2.43538	2.17351	1.84446	0.822506	0.439463	0.910897
			K398.16	1	2.15899	1.48946	0.418742	1.42794	3.97635	1.04122	2.83943	0.690799	0.04875
			K398.18	1	1.11884	9.78307	0.65632	0.415796	2.9102	1.85263	7.71821	4.68191	0.06449
			K398.17	1	0.649812	0.108466	0.436213	0.182381	0.86841	0.246496	1.20058	0.299818	0.08302
			K398.32	1	3.4456	1.18303	0.630319	6.86293	0.1422	8.53541	2.58912	2.29608	0.1422
			CC12.1	1	0.01025	0.933515	0.403543	1.06804	0.217622	0.01025	0.01025	1.11465	0.01025

## Sheet: Fig 4
Figure 4B
Figure 4C
Figure 4D			K398.25	K398.5	K398.22	K398.24	K398.8	K288.7	K288.8	K288.3	K288.2	K398.10	K398.21	K398.32	K398.18	K398.16	K398.17		CC12.1		CR3022
		Potency IC50: µg/mL	0.22096	0.0402324	0.0744072	0.111041	0.0535718	0.100098	0.060478	0.334875	0.14817	0.543322	0.22235	0.0824537	0.426976	0.465729	0.684801		0.152201		4.96173
		Breadth (%)	100	80	80	80	60	60	60	40	80	40	20	60	60	100	100		40		40
			K398.25	K398.5	K398.22	K398.24	K398.8	K288.7	K288.8	K288.3	K288.2	K398.10	K398.21	K398.32	K398.18	K398.16	K398.17		CC12.3	CC12.19	CR3022	S309
	BLI Competition:	CC12.3	0.700919	0.94682	0.913347	0.967531	0.958718	0.959652	0.931308	0.97627	0.950024	0.953161	0.96938	0.889999	0.624376	0.593037	0.665318		0.973094	0.685928	0.616862	0.690983
		CC12.19	0.575425	0.645199	0.530429	0.666556	0.631761	0.584643	0.589086	0.702711	0.696374	0.597344	0.674532	0.614099	0.955107	0.655975	0.966537		0.566126	0.982559	0.692276	1.02629
		CR3022	0.902923	0.714139	0.732311	0.749881	0.77448	0.744553	0.765396	0.764763	0.821176	0.8066	0.738136	0.883096	0.706387	0.941448	0.670507		0.538914	0.77038	0.987158	0.759497
		S309	0.523292	0.510683	0.488385	0.500061	0.552574	0.550022	0.550536	0.523298	0.565197	0.534321	0.57362	0.56463	0.917212	0.404792	0.661703		0.543206	0.949636	0.608228	0.991141
		>90%	strong
		75-90%	moderate
		60%-75%	weak
		<60%	very weak

## Sheet: fig S1
fig S1A		SARS-CoV-2 S protein EC50 Binding titer										SARS-CoV-2 S protein EC50 Binding titer
			L603	K620	DHJB	DHIK	K288	K398	K211	DHIP			Group1: Bolus					Group2: ED
		PB	30	30	30	30	30	30	30	30		PB	30	30	30	30		30	30	30	30
		WK 2	1328	1202	1571	1428	1405	471.8	104.4	495.9		WK 4	1216	1110	1282	1179		4656	6832	3171	6743
		WK 4	1216	1110	1282	1179	4656	6832	3171	6743		WK 10	1625	1603	1293	917.4		3898	3249	3372	5765
		WK 6	2628	1276	983.3	670.5	2329	3242	1478	1715		WK 14	11119	8003	11800	18643		13446	11604	9120	6818
		WK 8	1914	1612	1897	2561	5766	2711	1699	1425
		WK 10	1625	1603	1293	917.4	3898	3249	3372	5765
		WK 12	10397	9042	2597	5399	3836	5298	7823	6546
		WK 14	11119	8003	11800	18643	13446	11604	9120	6818
		WK16	9322	9391	12049	6638	12003	9349	10649	10866
fig S1B		SARS-CoV-2 ID50 Neutralization titer										SARS-CoV-2 ID50 Neutralization titer
			L603	K620	DHJB	DHIK	K288	K398	K211	DHIP			Group1: Bolus					Group2: ED
		PB	60	60	60	60	60	60	60	60		PB	60	60	60	60		60	60	60	60
		WK 2	817.8	251.9	679.3	76.55	2883	246.5	64.76	285		WK 4	522	328.1	504.2	101.8		729.7	712	352.8	1247
		WK 4	522	328.1	504.2	101.8	729.7	712	352.8	1247		WK 10	579.8	682.2	345.6	234.4		1440	700.5	721.8	493.8
		WK 6	477.5	386.7	258.4	125.5	978.1	806.3	583.3	835.7		WK 14	9260	7913	3116	2751		4776	3579	4472	3706
		WK 8	573	445	287.8	200.9	1045	670.7	758.5	372.6
		WK 10	579.8	682.2	345.6	234.4	1440	700.5	721.8	493.8
		WK 12	10548	9403	10391	7464	9590	5745	11283	4263
		WK 14	9260	7913	3116	2751	4776	3579	4472	3706
		WK16	14165	5143	4843	2203	7582	15005	5270	8200

## Sheet: fig S5
fig S5A			Loading: SARS-CoV2 S-protein
			Bolus																																										ED
			WK10																					WK14																					WK10
		Time_s	CC12.3-L603 WK10	CC12.19-L603 WK10	CR3022-L603 WK10	hACE2_FC-L603 WK10	CC12.3-K620 WK10	CC12.19-K620 WK10	CR3022-K620 WK10	hACE2_FC-K620 WK10	CC12.3-DHJB WK10	CC12.19-DHJB WK10	CR3022-DHJB WK10	hACE2_FC-DHJB WK10	CC12.3-DHIK WK10	CC12.19-DHIK WK10	CR3022-DHIK WK10	hACE2_FC-DHIK WK10	BLANK-L603 WK10	BLANK-K620 WK10	BLANK-DHJB WK10	BLANK-DHIK WK10		CC12.3-L603 WK14	CC12.19-L603 WK14	CR3022-L603 WK14	hACE2_FC-L603 WK14	CC12.3-K620 WK14	CC12.19-K620 WK14	CR3022-K620 WK14	hACE2_FC-K620 WK14	CC12.3-DHJB WK14	CC12.19-DHJB WK14	CR3022-DHJB WK14	hACE2_FC-DHJB WK14	CC12.3-DHIK WK14	CC12.19-DHIK WK14	CR3022-DHIK WK14	hACE2_FC-DHIK WK14	BLANK-L603 WK14	BLANK-K620 WK14	BLANK-DHJB WK14	BLANK-DHIK WK14		CC12.3-K288 WK10	CC12.19-K288 WK10	CR3022-K288 WK10	hACE2_FC-K288 WK10	CC12.3-K398 WK10
		0	0	0	0	0	0	0	0	0	0	0	0	0	0	0	0	0	0	0	0	0		0	0	0	0	0	0	0	0	0	0	0	0	0	0	0	0	0	0	0	0		0	0	0	0	0
		0.2	0.00201171	0.00193519	-0.00119685	0.00263832	0.00425089	0.00056633	0.00115201	-0.00100398	-0.0065843	0.00359812	0.00302727	0.00883134	-0.0009247	0.00323285	-0.0045246	0.00621501	-0.00837507	0.00033471	0.00083989	0.00269062		-0.00087597	0.00196946	-0.00118437	0.00182967	0.00270711	0.00430488	0.0022416	-0.00267854	-0.0015968	-0.0019253	0.00147327	0.00444129	1.764e-05	0.00396444	0.00097981	0.00373408	-0.00821019	-0.00713515	-0.00117584	0.00333761		0.00623504	-0.00138119	0.00200972	0.00083655	0.00460875
		0.4	0.00168982	0.00084003	-0.00378787	0.00603718	0.00128704	0.00044963	-0.0019122	0.00151515	-0.0080896	-9.009e-05	0.00434374	0.00101094	-0.0037635	0.00159965	-0.0006497	0.00381328	0.00228088	-0.00395423	-0.00158439	0.00254787		-0.00382615	0.00275228	-0.00102996	0.0078443	-0.00303608	0.00145726	0.00151744	-0.00096176	-0.0009915	0.00066625	0.00022247	0.00564185	-0.0031301	0.00557316	-0.0006485	-0.0008158	-0.00735861	-0.00668296	0.00467969	0.00201133		0.00819112	0.00166271	-0.00209846	0.00900684	0.0098058
		0.6	-0.00469699	0.00116857	-0.00288661	-0.0109892	0.00199663	0.00154949	0.00085579	-0.0021183	-0.001645	0.00469936	0.00611026	0.00444405	-0.0016084	-0.0015985	-0.0028905	0.00457721	-0.00306263	-0.00165869	-0.00335255	0.0025701		0.00015052	0.00180375	0.00507174	0.00722829	-0.00093968	0.0004403	0.00114202	-0.00553894	0.0014808	0.0019795	0.00490522	0.00608384	-0.0041497	0.00119209	0.00204949	0.00669487	-0.00186746	-0.00549657	-0.00117419	0.00277803		0.00756172	0.00270724	0.00113	0.00147768	0.011871
		0.8	-0.003798	0.00448206	0.00048109	0.00614149	0.00069129	0.00157241	0.00427551	-0.00195164	0.00024249	0.00113255	0.00078051	0.00678847	-0.0032269	-0.0047353	-0.0008969	0.00116398	-0.00329959	-0.00193471	-0.00566888	-0.00301805		-0.00519661	-0.00050032	0.00241913	0.00665822	0.00185647	0.00258826	0.00519458	0.0008454	0.00608945	0.00557769	0.00272642	0.00818765	-0.0012653	0.00373145	0.00131843	0.00336171	-0.00614529	-0.00751671	0.00063621	0.00048473		0.00645947	-0.00053062	-0.00408021	-0.0012983	0.0141703
		1	-0.00555831	0.00036111	-0.00177151	0.0014493	-0.00214958	0.00100378	-0.00501285	-0.00102063	-0.0053815	0.00323611	0.00911508	0.00223792	-0.0025877	0.00059502	-0.0019777	0.00248215	-0.00813621	-0.00244196	-0.00638525	-0.0060545		0.00079848	0.00353276	0.0042518	0.00701458	-0.00304564	0.00596241	0.00717217	-0.00205471	0.00661988	0.0018171	0.00463902	0.00413287	-0.0016665	0.00495019	-0.0021869	0.00506805	-0.00475868	-0.00908306	0.003597	-0.00110295		0.00361511	0.00263595	0.00416426	0.00300509	0.0073928
		1.2	0.00129865	0.00515443	-0.00060352	-0.00028297	0.00511288	0.00071777	0.00180004	-0.00025145	-0.0058321	0.00175001	0.00045792	0.00253126	-0.0017364	0.00470617	0.00072006	0.00160491	-0.0042099	-0.0045759	-0.00402535	0.00021278		-4.159e-05	0.00081089	0.00169576	0.00973488	0.00148148	0.00368867	0.00184062	-0.00120365	0.00491752	-0.001014	0.00046719	0.00900371	-0.0015892	0.00852681	0.0016326	0.00242242	0.00019843	-0.00807646	0.00265997	-0.00081233		0.00675404	0.00303447	0.00149326	0.0014401	0.00925983
		1.4	-0.00109071	0.0036267	0.0005885	0.010351	0.00216383	0.00110958	0.00197798	0.00231192	-0.003786	0.00238706	0.00502881	0.00313974	-0.0021074	-0.0003069	0.00208145	0.00670591	-0.00353012	-0.00340234	-0.00567651	0.00352441		-0.00135204	0.0028738	0.00120566	0.00898007	0.00457399	0.00662444	0.00480986	0.0040013	-3.616e-05	-0.0009511	0.00505951	0.00777128	3.015e-05	0.0035648	0.00346993	0.00892566	-0.00418848	-0.00667969	0.00122065	0.0024525		0.00449842	0.00616954	0.00304237	0.0067962	0.00546769
		1.6	-0.00426673	0.0006041	-0.00161943	0.00693037	0.00020262	0.00359087	-0.00111976	0.00252656	0.0002605	0.0041933	0.00737292	0.00060473	-0.0011288	-0.0009633	-0.0005284	-0.0010047	-0.00743934	-0.0017415	-0.00627129	-5.385e-05		0.00297455	0.00097216	0.00526507	0.00541689	0.00065431	0.00110684	0.00373518	0.0012271	0.00287471	0.0005877	0.00607213	0.0102829	0.00477191	0.00409231	-0.000269	0.00323629	-0.0059001	-0.0116324	0.00271705	-0.00115466		0.00382166	0.00343117	0.00341325	0.00557311	0.0101571
		1.8	0.0008208	0.0047563	0.00344545	0.00083151	0.00162158	-0.00367461	0.00019541	-0.00022522	-0.0036231	-5.259e-05	0.00661767	0.00347896	-0.0009197	0.00052111	0.00135747	0.00168875	-0.00504819	0.00070522	-0.00549516	0.0029294		0.00195545	0.00200318	0.00532566	0.00582008	-0.00020767	-0.00153123	0.0013585	-0.00031633	0.00445315	-0.0002797	0.00125628	0.0077119	0.00605747	0.00269555	0.00040431	0.00569351	-0.00505196	-0.00891736	0.00188606	-0.00030505		0.00367123	0.0032392	0.0044518	0.00674606	0.00938756
		2	-0.00381025	0.00805508	-0.00217286	0.0073918	0.001934	-0.00010597	0.00782593	0.00479585	-0.0007521	0.00441397	0.00283154	0.00378999	-0.0084242	-0.0029713	-0.0052927	0.00735854	-0.00255379	-0.00070033	-0.00684702	-0.00321351		-0.00090241	0.00150692	0.00624123	0.0103594	-0.00238897	0.00243938	0.00552575	0.00089797	0.00012214	0.00421317	0.003696	0.0147099	-0.0021965	0.00357212	-0.0003242	0.00689409	-0.00330114	-0.00630961	-0.00216089	-0.00113647		0.00938306	0.00367042	0.00273341	0.00308154	0.012369
		2.2	-0.00079268	0.00166863	-0.00051371	0.0049696	0.0004105	0.00681203	0.00645145	0.00404015	-0.0044369	-7.311e-05	0.00896479	0.00065392	-0.0028107	0.0022802	-0.0013852	0.00786594	-0.00884017	-0.00369756	-0.00128312	-0.0006076		0.00263724	0.00306095	0.00566099	0.00605028	0.00277038	0.0069229	0.0080393	0.00579833	0.00066946	0.00287714	0.00142437	0.00523852	0.00126817	0.00600056	-0.0019282	0.00564964	-0.00869484	-0.00946272	-0.0017271	0.00450385		0.00731143	0.00478595	0.00247976	0.00097543	0.00797939
		2.4	0.00259624	0.00222279	-0.00306108	0.00097719	0.00237052	0.00519371	0.00286127	0.00164193	-0.0033063	0.00224606	0.00535585	-0.0002694	0.00027804	-0.0011415	-0.0034029	0.00402902	-7.251e-05	-0.00206656	-0.00180425	-0.00630978		0.00092053	0.0074879	0.00505776	0.00591187	0.00139247	0.00679572	0.00566277	0.0026496	-0.002208	-0.0021861	0.00535096	0.00574612	-3.958e-05	0.00804932	0.00300693	0.0121727	-0.00312687	-0.00920542	0.0026858	-0.00155936		0.00758989	0.0017919	0.00395461	0.00324691	0.00874039
		2.6	-0.0025155	-0.0024463	0.00012285	0.00215485	0.00236573	0.00059843	0.00436708	0.00497273	-0.0062942	0.00276264	0.00322323	0.00535585	-0.0019498	0.00032336	-0.0028962	0.00477843	-0.00333422	0.00139291	-0.00366369	0.00075779		-0.00144063	0.00378544	0.00351012	0.0150493	0.00158656	0.00403288	0.00133689	0.00228034	0.00467813	0.00150576	0.00333128	0.00865239	-0.0025023	0.00398915	0.0012869	0.00756632	-0.00323287	-0.0106037	0.00357047	-0.00064368		0.00671084	0.00689325	0.00440665	0.0060171	0.00884043
		2.8	0.00208788	0.00262984	-0.00276338	0.0145095	0.00317184	0.00147858	0.00291763	0.00678592	-0.0013887	6.395e-05	0.0107269	0.00433062	0.00142849	0.00167682	-0.0024874	0.00048685	-0.00041126	-0.00587302	-0.00646636	-0.00329774		0.00229682	0.00176136	0.00966603	0.00914614	-0.0007057	0.0106192	0.0060416	0.00640639	0.00386946	0.00265652	0.00689498	0.0111349	0.00266	0.0051678	0.00335438	0.00205696	-0.00453414	-0.0115449	0.00104092	-0.00408153		0.00333984	0.00453108	0.00015734	0.00399983	0.0133709
		3	0.00243644	0.00254906	-0.00262772	0.0107432	0.00207459	0.00102045	0.00025412	-0.00125431	-0.0057197	0.00789134	0.00975725	0.00284279	-0.0003815	-0.0030843	-0.0031113	0.00123881	-0.00685593	-0.00612982	-0.005287	-0.00593026		0.00372632	0.00263237	0.00205005	0.00700275	0.00689886	0.0067869	0.00590401	0.00267823	0.00215174	0.00883002	-0.0005681	0.00460072	0.00137831	0.00306026	-0.0019251	0.00568704	-0.00606701	-0.00889273	0.00345276	-0.00417336		0.00664598	0.00584589	0.00791166	0.00653367	-4.692e-05
		3.2	-0.00180499	0.0046177	0.00405324	0.0152831	0.0106153	0.00395132	0.00558401	0.00672668	-0.002685	-0.0005884	0.00825764	0.00875861	-0.0052152	0.00293274	-0.0051306	0.00686723	-0.00213655	-0.00210656	-0.00466086	-0.00530481		0.00534388	-0.00091823	0.00311033	0.0114787	0.00561899	0.00195583	0.004972	0.00135262	0.00371778	0.00124991	0.00300553	0.0126491	-0.0025326	0.00434756	-0.0018669	0.00733219	-0.00255214	-0.00722521	9.276e-05	-0.00261457		0.00742784	0.00273968	0.00284513	0.0070505	0.012659
		3.4	0.00115406	0.00485589	0.00148031	-0.00021383	-0.00061871	0.00342981	0.00027321	0.00569609	-0.0035235	0.00863201	0.00749694	0.00162749	-0.00172	4.398e-05	-0.0044988	0.00763163	-0.00446302	-0.00047053	0.0022675	-0.00284082		7.862e-05	0.00508398	0.00461438	0.0155443	-0.00050771	0.00411818	0.00356499	0.00300098	0.0034445	0.00504325	0.00526407	0.0114473	-0.0042951	0.00322736	-0.0019804	0.00262876	-0.00165092	-0.00975642	0.00103081	0.00031466		0.00754605	0.00797464	0.00507965	0.00959293	0.0137256
		3.6	0.00079213	4.61e-05	-0.00205795	-0.00388441	0.00125302	0.00487989	0.00461202	0.00447016	-0.0035714	0.00441334	0.00920561	0.00547287	-0.0020456	-0.0015568	-0.0041848	0.00929055	-0.0072437	-0.00048302	-0.00403293	-0.00044101		0.00391378	0.00123907	0.00233559	0.00971908	0.00291007	0.00868139	0.00226584	0.00313488	0.00406298	0.00072438	0.00339249	0.00758128	0.0021376	0.0038924	-0.0013312	0.00107528	-0.00362245	-0.00727501	0.0036647	1.941e-05		0.00709405	0.00683742	0.00626189	0.00381917	0.0094085
		3.8	0.00163409	0.00457832	-0.00044088	0.0003811	0.0036133	0.00098095	0.0002525	0.00663012	-0.0057693	0.00328235	0.00905116	0.00183616	0.00255812	-0.0012518	-0.0005241	0.00679747	-0.0047301	-0.00313726	-0.00501282	-9.895e-05		0.00185406	0.00060108	0.00689161	0.0105949	0.00292652	0.00358137	0.00370216	0.00234022	0.00870506	0.00708818	0.00148072	0.0061921	0.00333058	0.00610359	-0.0011502	0.00309341	-0.00227352	-0.00968926	0.00092155	-0.0011665		0.0111693	0.00674384	0.00662547	0.00913441	0.0125318
		4	0.00346077	0.00483571	-0.00103288	0.00527907	0.00309391	0.00298944	0.00285056	0.00065162	-0.0008737	0.00803559	0.0115155	0.0054998	0.00011594	0.00177131	-0.0043879	0.0115228	-0.00452402	-0.00038626	-0.00354834	0.00270377		0.00388692	0.00204406	0.0050654	0.0170071	0.00024734	0.00826306	0.00605136	0.0065158	0.00493078	0.00488548	0.00711184	0.0069735	0.00029471	0.00659762	0.00024123	0.00545334	-0.00489098	-0.00604688	-0.00233549	-0.00321164		0.0129486	0.00375901	0.00919688	0.00795868	0.00950514
		4.2	0.00579254	0.00717796	-0.0004808	0.00926495	0.00192923	0.00090727	0.00235372	0.00921812	-0.0069438	0.00291406	0.0107335	0.0062159	-0.0020614	0.00767734	-0.0020578	0.00476724	-0.00258107	0.00051364	-0.00676115	-0.00447777		0.00355028	0.00305737	0.00652764	0.011599	0.00524828	0.00724712	0.00798071	0.00334047	0.00663085	0.00880277	0.00714156	0.0100164	0.00157316	0.00432326	-0.0016611	0.00539508	-0.00559004	-0.00737783	0.00047262	0.00211284		0.00502779	0.00769557	0.0101737	0.00786823	0.0127451
		4.4	0.00145899	0.00813957	-0.00028859	0.00899322	0.00358051	0.00359284	0.00333444	0.00881245	-0.0075433	0.00470939	0.00516662	0.0060218	-0.0072152	0.00407981	-0.0014873	0.0063748	-0.0076966	-0.00087367	-0.00096438	-0.00090327		0.00331001	0.00706573	0.00522794	0.00837151	0.00020097	0.00573879	0.00523226	0.00621609	0.00475142	0.00188655	0.00294611	0.0102536	0.00161066	0.00418419	0.0003057	0.00471349	-0.00139334	-0.00703945	0.00179503	0.00598891		0.0111853	0.00452445	0.0061757	0.00692297	0.00375565
		4.6	-0.00112703	0.00475898	-0.00352276	0.00566528	0.00451026	0.00487592	0.00279811	0.0063545	-0.0014765	0.00651052	0.0113689	0.0028159	0.00103295	0.00592042	0.00076806	0.0097084	-0.00297838	-0.00460172	-0.00775123	-0.00313431		0.0056308	0.00760671	0.00506019	0.0146157	0.00332568	0.00310623	0.00305907	0.0023567	0.00881153	0.00317055	0.00195825	0.0136769	0.00569623	0.00309374	0.00507369	0.0059674	-0.00075078	-0.00846277	-9.903e-05	0.00040761		0.0105932	0.00525517	0.0116863	0.00888565	0.0109112
		4.8	0.00101602	0.00568091	0.00677798	0.0159293	0.00666711	0.00079406	0.00372586	0.00928792	-0.0028741	8.414e-05	0.00945023	0.00462289	-0.0046072	0.0006966	-0.000925	0.0060635	-0.00301963	-0.00351214	-0.00494543	0.00193333		0.00378363	0.00698052	0.00374399	0.0129102	-0.00012705	0.00646819	0.0114487	0.00406682	0.00580177	0.00581292	0.00568114	0.00829348	-0.0026423	0.0040812	0.00181826	0.00643129	-0.00792234	-0.00909008	-0.00163943	0.00073416		0.00665577	0.00727993	0.00719395	0.00510692	0.0082218
		5	0.0005257	0.00600894	0.00303739	0.00879979	-0.00011708	0.00157925	0.00308485	0.00846959	-0.0027396	0.00891	0.011922	0.00726703	-0.0032736	0.00332223	0.00040128	0.00620203	-0.00277989	-0.00134718	-0.00062449	-0.00408203		0.00521123	0.00635267	0.00733593	0.0141035	0.00437806	0.00700166	0.00933043	0.00741715	0.0071662	0.00430907	0.00875662	0.0131973	0.00749419	0.00505263	-0.0004306	0.00742404	-0.00304431	-0.0102317	0.00308254	-0.00038996		0.00920184	0.00775828	0.0115771	0.00356396	0.00848378
		5.2	-0.00129425	0.00047112	0.00239309	0.013977	0.00323487	0.00482983	0.00168699	0.00321316	-0.0056746	0.00342971	0.00390765	0.00928052	-0.0036067	0.00186341	0.00058285	0.00963603	-0.00138905	0.0002587	-0.00065343	0.00453356		0.0003356	0.00172712	0.00745193	0.0114591	-0.00019612	0.00922388	0.0103108	0.00033498	0.00352734	0.00530079	0.0078907	0.0139198	0.00037404	0.00339583	0.0011973	0.0139638	-0.00242111	-0.00477046	0.00302848	0.00247132		0.00872183	0.0058732	0.0100814	0.00590211	0.0068913
		5.4	0.00061921	0.00746535	1.76e-06	0.00306564	0.00351167	0.00439461	0.00222747	0.0124724	0.00015104	0.00607015	0.00991216	0.0103821	-0.0017908	0.00102183	-0.0010345	0.00578342	-0.00313665	-0.00205615	-0.00440777	0.00011198		0.00497472	0.00643667	0.00443667	0.0140074	0.00315998	0.00769425	0.00833087	0.00697373	0.00325719	0.00492496	0.00227566	0.00874046	-0.002097	0.00633063	-0.0005848	0.00778229	-0.00862316	-0.00396215	0.00438685	-0.00292357		0.01009	0.00786834	0.0113449	0.0101762	0.00877896
		5.6	0.00459597	0.00395056	-0.00288721	0.0160712	0.00176993	0.00048797	0.00030079	0.0101665	-0.0057744	0.00048802	0.00813226	0.0104486	0.00289666	0.00497703	-0.0002128	0.00933898	-0.00485868	-0.00665477	-0.00244104	-0.0009734		-0.00128954	0.00550719	0.00180082	0.0124898	0.00283312	0.00626509	0.00151658	0.00496612	0.00762205	0.00674261	0.00513123	0.00844346	0.00065992	0.00828211	0.00064315	0.0102224	-0.00534307	-0.0165879	0.00607015	-0.00010697		0.0151667	0.00564421	0.00747135	0.00810625	0.0120797
		5.8	0.00468057	0.00292885	0.00245566	0.0148974	0.00748125	0.00041882	0.00238391	0.00862675	-0.0021367	0.00742044	0.00877973	0.00440046	-0.0060933	0.00108607	-0.0007205	0.00859191	0.00295398	-0.00257841	-0.00089432	-0.00420265		-0.0015227	0.00822062	0.010012	0.0113852	0.0065666	0.00723403	0.0100857	0.00607319	0.00433148	0.00865241	0.00826421	0.011541	0.0014842	0.00173789	0.0026432	0.00994426	-0.00376586	-0.00878369	0.00262978	0.00269792		0.0128372	0.0135473	0.0140542	0.0104412	0.0114034
		6	0.00115921	0.00599204	0.0018267	0.0165061	0.0036069	0.0062803	0.00560076	0.00676633	-0.0044169	0.00229113	0.00838664	0.012203	-0.0026821	0.00277984	-0.0003401	0.0109834	-0.00665918	0.00086874	0.00096923	0.00083083		0.0010946	0.00328157	0.00576847	0.0155498	0.00523455	0.00893038	0.00348157	0.00491103	0.00545365	0.00697361	0.00104292	0.0124511	-0.0013283	0.00302791	-0.0016336	0.0132374	-0.00495094	-0.00534217	4.094e-05	0.00350531		0.00922817	0.00856874	0.00940914	0.0059762	0.0106746
		6.2	0.003028	0.00745262	0.00457637	0.0126666	0.00640344	0.00828437	0.00087012	0.00894333	-0.0056514	0.0104756	0.0110688	0.00906607	0.00108008	0.00192899	-0.0054537	0.012774	-0.0029323	-0.00190067	0.00289096	0.00316518		0.00157894	0.00654207	0.00913227	0.0118699	-0.00022087	0.00764823	0.00338098	0.00238738	0.00218917	0.00550197	0.00230949	0.0159017	0.00350418	0.00465419	0.00063662	0.00666488	-0.00274069	-0.00738948	0.00319793	-0.00034075		0.00902932	0.0086119	0.0087349	0.00833213	0.0146109
		6.4	0.00051916	0.0109132	0.00119779	0.00960135	0.00325767	0.0010073	0.00422878	0.00497744	-0.0045618	0.00573171	0.00745749	0.010462	0.00162615	0.00545126	-0.0020239	0.0121244	-0.00634833	-0.00159298	-0.00062714	-0.00171402		0.0074064	0.00593525	0.00423739	0.0166545	0.00735168	0.00604889	0.00646809	0.00303423	0.00408014	0.00288335	0.00392432	0.0105637	0.00733051	0.00774265	0.00185631	0.00758205	-0.00162522	-0.00943582	0.00237811	0.00403856		0.00960986	0.00896079	0.0105927	0.00836555	0.0133335
		6.6	0.00198531	0.00512283	-0.00379166	0.0145325	0.00302515	0.00529023	0.0020503	0.00721856	-0.0033755	0.00521133	0.00826083	0.00566735	-0.0017747	0.00219872	-0.0005678	0.0118097	-0.00293217	-0.0054816	-0.00630751	0.00072496		0.00361872	0.00512121	0.00768368	0.0177918	0.00240417	0.00812587	0.00586868	0.00432877	0.0103124	0.00788866	0.00354334	0.00918753	0.00130299	0.00386962	0.0019254	0.0126107	-0.00136552	-0.00904668	0.00236455	-0.0008759		0.0127635	0.00808511	0.0156372	0.00744912	0.0127069
		6.8	-0.00076287	0.00615289	0.00864216	0.00755352	0.00099548	0.00803352	0.00380553	0.00664786	-0.0063443	0.00710478	0.00805014	0.00586491	-0.0045246	0.00341587	-0.0025673	0.011145	-0.00508901	0.0017554	-0.00644699	0.00493963		0.00763969	0.00347528	0.00617765	0.0189112	0.00229295	0.00289477	0.00503431	0.0062868	0.00542285	0.00572379	0.00446305	0.0101251	0.00059114	0.00345837	-0.0026126	0.0124793	-0.00343649	-0.0058159	0.00354295	0.00234384		0.010673	0.00814788	0.00972368	0.00896779	0.0101801
		7	0.00529871	0.00650453	0.00459475	0.00721633	0.00706098	0.00234885	0.00256841	0.00378211	0.00026978	0.00416339	0.00945728	0.00894279	-0.0009474	0.00328359	-0.0013581	0.0112982	-0.00828131	0.00062811	0.00227748	-0.00322138		0.00685761	0.00717567	0.00589058	0.0171244	0.00207983	0.00300467	0.0129666	0.00734944	0.00689865	0.00665578	0.00506348	0.0116967	0.00217587	0.00594955	0.00077993	0.0111861	-0.00594293	-0.0116901	0.00476199	0.00415455		0.0108974	0.00608126	0.011909	0.00983896	0.0112997
		7.2	0.00282788	0.00974292	0.00337148	0.023709	0.00408085	0.00867679	0.00550937	0.009868	-0.000533	0.00464637	0.01071	0.0121109	0.00123573	0.00359562	0.00059863	0.0128402	-0.00026874	-0.0003788	-0.00278464	-0.00468223		0.00585605	0.00779754	0.0105551	0.0177909	0.006226	0.00693749	0.0116531	0.011748	0.00131126	0.0076223	0.00526663	0.0119669	-0.0021079	0.00552638	0.00048453	0.00977103	-0.00455819	-0.00926369	0.00341407	0.00181397		0.0149999	0.00398369	0.0114578	0.00868773	0.0129841
		7.4	0.00683768	0.00942553	0.00214134	0.0112388	0.00547809	0.00979357	0.00678812	0.00967226	-0.0018153	0.0106987	0.00755756	0.0119529	-0.0045546	0.00383718	-0.0016978	0.0110821	-0.00431642	-0.00299489	-0.00053697	0.0021808		0.00411706	0.00392789	0.00681929	0.0123931	0.00741076	0.00595361	0.00769766	0.00661074	0.00167297	0.00882302	0.00752565	0.0105474	-0.0049709	0.00558351	0.00137612	0.00948292	-0.00432236	-0.00530875	0.0098647	0.00680089		0.0145689	0.00716402	0.0144978	0.0121875	0.0109121
		7.6	0.00447195	0.00560716	0.00570569	0.00215504	0.00479194	0.005878	0.00652931	0.0052712	-0.0030266	0.00759221	0.0117738	0.0135633	-0.000991	0.00078024	0.00016713	0.00754874	-0.00047064	-0.0023928	-0.00311846	-0.00271951		0.00674522	0.00599772	0.0130376	0.0181127	0.00193048	0.00908996	0.00776656	0.00998096	0.0046783	0.00273139	0.00914619	0.0122775	0.00413446	0.00842337	0.00118775	0.00805124	-0.00516997	-0.0103488	0.00474061	-0.00224143		0.0162192	0.00789007	0.00975531	0.0129085	0.0184496
		7.8	0.00304703	0.0107036	0.00776443	0.0227668	0.00419607	0.00644967	0.00507746	0.00627296	-0.0019297	0.00343481	0.0130845	0.0103132	-0.0032218	0.00587903	0.00438563	0.0135524	-0.00343991	0.00179557	-0.00281365	-0.0040294		0.00147893	0.0132023	0.00967318	0.0179583	0.00272661	0.006863	0.00758786	0.00629976	0.00504366	0.00765512	0.00805669	0.019478	0.00414197	0.00315255	0.00213794	0.00865679	-0.00155513	-0.00874953	0.00715734	-0.00306989		0.0167208	0.00713169	0.00882019	0.0116252	0.00807073
		8	0.00030185	0.00946649	0.00128572	0.00938417	0.00803116	0.00559946	0.002611	0.00958836	-0.001018	0.0041567	0.00845754	0.0123867	0.00083367	0.00433253	9.769e-05	0.00894026	-0.00180177	-0.00098278	-0.00159918	-0.00181523		0.00397623	0.00930698	0.0103122	0.0154576	0.00150518	0.00488561	0.00882922	0.00586372	0.00692632	0.00537177	0.00405748	0.0128503	0.00196375	0.00732897	0.00225786	0.012442	-0.00365127	-0.00710853	0.00464149	0.00506745		0.0140555	0.00882618	0.0123909	0.0128919	0.0103181
		8.2	0.00359632	0.00758071	0.00457382	0.0081202	0.00444939	0.00897733	0.00411478	0.00871796	-0.0004465	0.00641169	0.0130495	0.0139181	0.0025547	0.00744637	-0.0001044	0.0162044	-0.00354749	0.00382073	-0.00096491	0.00125427		0.00699234	0.00712794	0.0117158	0.0167222	0.00198782	0.0124664	0.00947165	0.00654726	0.00709761	0.0151441	0.00739163	0.017807	-0.0018719	0.00344216	0.00288376	0.00920005	-0.00351909	-0.00772362	0.00158134	-9.144e-05		0.0126261	0.00536098	0.0116336	0.00521314	0.0116813
		8.4	0.00365962	0.0108639	0.00473516	0.0141032	0.00648366	0.00816244	0.00637052	0.00951415	-0.0003733	0.0079675	0.00934393	0.0102245	-0.0019888	0.00424565	0.00055294	0.0137864	-0.00350594	-0.00257225	0.00207235	3.977e-05		0.00545687	0.00544485	0.00413826	0.0213105	0.00534654	0.0111589	0.012221	0.0103852	0.00489129	0.00860185	0.00590588	0.016132	0.00364009	0.00852765	0.00268503	0.00962775	-0.00129332	-0.012731	0.00656341	0.00221501		0.0114187	0.00957199	0.0107392	0.0113373	0.0117973
		8.6	0.0014965	0.0117907	0.00483123	0.0225203	0.00647098	0.0104099	0.00863139	0.0102471	-0.0036404	0.00622206	0.00889756	0.00840938	0.00036942	0.00750667	0.00194105	0.0141121	0.00323997	-0.00249146	-0.00351505	0.00155601		0.00343005	0.00745072	0.0047055	0.0192334	0.00669487	0.00555789	0.0092342	0.00255139	0.00497911	0.00665521	-0.000583	0.0148825	0.00805452	0.0114874	0.00439336	0.011659	-0.00646188	-0.0097745	-0.00058277	0.00298624		0.0156725	0.00819249	0.00949487	0.0103484	0.0109304
		8.8	0.00307155	0.00594575	-0.0016518	0.0168631	0.00675409	0.00938573	0.00896096	0.0114175	-0.0056474	0.00675899	0.00748534	0.00774308	-0.0013195	0.01006	-0.0005768	0.0151848	-0.00323282	-0.00034284	0.00100591	0.00025542		0.00517542	0.0110794	0.00983569	0.0202907	0.00425177	0.0066805	0.0116939	0.0114209	0.00883017	0.00664394	0.00382827	0.0170685	0.00496884	0.00802322	0.00221827	0.010076	-0.00435467	-0.00758548	0.00550093	0.00348116		0.0107191	0.0113521	0.00981919	0.0082858	0.0144698
		9	0.0066572	0.0101048	0.00866596	0.00844633	0.00755812	0.00314003	0.00343649	0.0121435	-0.004713	0.00744123	0.0111729	0.0166515	-0.0006324	0.00502924	0.00164692	0.0145259	-0.00358692	-0.00145869	0.00286991	0.00663692		0.00451374	0.00986187	0.00585822	0.0167723	0.00720422	0.00513496	0.0116631	0.00813964	0.00530678	0.010536	0.00402673	0.0151194	0.0048654	0.00926244	0.00090092	0.0104931	-0.00063966	-0.00689778	0.00515525	0.00195203		0.0138542	0.0136478	0.0141943	0.0143791	0.0125951
		9.2	0.00328145	0.00915189	0.00398811	0.0126751	0.0044876	0.00546739	0.00796618	0.00672292	-0.0034431	0.00723353	0.0081368	0.0112275	0.00111785	0.00422507	0.00271542	0.0145024	-0.00742335	0.00289911	-0.00585436	0.00582431		0.00704223	0.00706265	0.0076434	0.0254014	0.00595288	0.00890149	0.00894835	0.00896383	0.00758917	0.00816428	0.00142579	0.0119081	0.00269668	0.00575815	0.00236862	0.0115485	-0.00309305	-0.00576345	0.00473323	0.00403375		0.0135026	0.00987071	0.0105127	0.010851	0.0137199
		9.4	0.00636859	0.0102505	0.0044688	0.018158	0.0049186	0.0103043	0.00962345	0.00920144	-0.0009037	0.0089547	0.0132133	0.0099662	-0.0019434	0.00442287	0.00074391	0.00970291	-0.00412527	0.00176388	-0.00348632	0.00194656		0.0066516	0.00543176	0.00674286	0.0148191	0.00318412	0.00817013	0.0126928	0.00326723	0.00597355	0.00756037	0.00474381	0.0151183	0.00471302	0.00243732	0.00251234	0.0117309	0.00439277	-0.00818263	0.0016666	0.00175835		0.00787604	0.0109548	0.0111947	0.00889403	0.0140486
		9.6	0.00343818	0.0097796	-0.00038024	0.0159211	0.00363784	0.00957666	0.00708693	0.0128005	-0.0014015	0.003724	0.0137215	0.0100887	0.00085313	0.00589903	-0.0006484	0.0118545	-0.00663507	0.00644961	0.00155137	0.00513754		0.00655656	0.0129821	0.00995304	0.0174317	0.00184404	0.00842064	0.0135012	0.00500889	0.00978257	0.00623959	0.00519431	0.0148883	0.00489814	0.0103392	-0.0019562	0.00730585	-0.00594293	-0.00852024	0.00180284	0.00330416		0.00987407	0.00736186	0.0127712	0.0155129	0.0103719
		9.8	0.00387104	0.0112131	0.00308229	0.0269904	0.00540097	0.00361017	0.0055616	0.0151434	0.00032373	0.00625577	0.0091301	0.0100791	-0.0002442	0.00474511	-0.0026023	0.0151732	-0.00192747	0.00101136	0.00016995	0.00087858		0.0131773	0.00655107	0.0118824	0.0201944	0.00760667	0.00314102	0.0101253	0.00995987	0.00380177	0.00688601	0.0057135	0.0100475	0.00755229	0.00413249	0.00316386	0.0142641	-0.00557538	-0.00877645	0.00506339	0.00144655		0.0111833	0.006315	0.013586	0.00901832	0.0112089
		10	0.00302152	0.00877066	0.00676271	0.0118266	0.00541468	0.00693171	0.0118547	0.0129386	-0.0010192	0.00607921	0.0115876	0.0139839	-0.0018995	0.00309286	0.00150795	0.0156444	-0.00110944	0.00517266	-0.00205975	0.00607689		0.00698385	0.00862306	0.00840871	0.0219511	0.00424531	0.00429842	0.00820536	0.00850286	0.00727305	0.0103674	0.0101222	0.0120623	0.00307369	0.00567942	0.00048578	0.00864951	-0.0011907	-0.0068267	0.00516576	0.00024325		0.0157736	0.00754634	0.0120591	0.0148563	0.00899113
		10.2	0.0029993	0.0122909	0.0077578	0.0111949	0.00712247	0.0107867	0.0087864	0.0113845	-0.000242	0.00678938	0.0119885	0.0103822	0.00256556	0.00514745	0.00171876	0.0158385	-0.00599911	0.00214836	0.00068678	0.00092604		0.00834677	0.00768873	0.00918107	0.0186285	0.00852711	0.00774918	0.014557	0.00462069	0.00620453	0.0120378	0.00841758	0.0132856	0.00596576	0.00940426	-0.0019977	0.0128387	-0.00657868	-0.0103346	0.00495707	0.00032548		0.0150063	0.0110863	0.00886104	0.0113119	0.00811325
		10.4	0.0058505	0.0115119	0.00698918	0.0175813	0.00313446	0.00798975	0.00473495	0.0166138	-0.0006812	0.0108345	0.0119917	0.0164982	-0.0034083	0.00591599	0.00167525	0.0151611	-0.00343882	-0.00106478	-0.00077524	-0.00314799		0.00818964	0.00781399	0.0115652	0.0175365	0.00964671	0.00669447	0.012858	0.00940091	0.00924258	0.0134539	0.010026	0.0133633	0.00587071	0.00616965	0.00779338	0.0126631	6.949e-05	-0.00911956	0.00638705	0.00243907		0.0167191	0.0076745	0.0166466	0.00933537	0.0116605
		10.6	0.00408375	0.00837076	0.0055693	0.0241822	0.00624941	0.00790001	0.00751046	0.014442	-0.0002854	0.00923402	0.0129731	0.0125326	0.0002124	0.0067255	-0.0050805	0.0073217	0.00143159	-0.00076981	-0.00289387	7.432e-05		0.011583	0.0110531	0.00711725	0.022371	0.00350139	0.00559917	0.00903879	0.0131373	0.00455217	0.00550733	0.0079917	0.0100807	0.0017108	0.00648293	0.00597212	0.0125034	-0.00161346	-0.00543611	0.00358748	0.00213156		0.0183301	0.0142698	0.0102242	0.0078085	0.0103798
		10.8	-0.00047673	0.0128214	0.00556516	0.0171827	0.00822847	0.00433057	0.0113165	0.0120342	0.00087362	0.00542522	0.0125617	0.015038	-0.0008714	0.00605184	0.00048438	0.0205513	-0.00028228	0.00080302	-0.00226399	0.00394222		0.00466606	0.00796867	0.0094002	0.0252536	0.0032933	0.00805925	0.00879745	0.00849301	0.00541447	0.00632658	0.0109508	0.0129184	0.00466176	0.00989188	0.00096266	0.0134226	-0.00364788	-0.00943581	0.00476232	0.00296827		0.0199923	0.00986782	0.0147879	0.011066	0.0170246
		11	0.00655664	0.014276	0.00464664	0.0250699	0.00571445	0.00439685	0.00683235	0.0101557	0.00397757	0.00914086	0.0148777	0.0107609	0.0011354	0.00292863	0.00455908	0.0138626	0.00247574	-0.00027357	-0.0029586	0.00147611		0.0102045	0.00607654	0.0122402	0.0189181	0.00637892	0.0111622	0.0103858	0.0120902	0.00639997	0.00614556	0.0125151	0.0132961	0.00589065	0.0140192	0.00518604	0.0114642	-0.0037884	-0.00654482	-0.00032521	-0.00151215		0.0184034	0.0131421	0.0137568	0.0104499	0.0145753
		11.2	0.00657644	0.0147036	0.00749269	0.0236958	0.00918766	0.00533188	0.00629193	0.010458	-0.0005837	0.0149078	0.0108022	0.0166418	-0.0026755	0.00395601	0.00322076	0.0160073	-0.00283494	-0.00115337	0.00036372	0.00595051		0.00624106	0.00629431	0.00597145	0.0199961	0.0084392	0.00572711	0.00813702	0.00788786	0.0120453	0.00828537	0.00495495	0.0176215	0.0052312	0.0132142	0.00446913	0.0139417	-0.00196635	-0.00221884	0.00429995	0.00462127		0.0160125	0.0102371	0.0180263	0.0146279	0.0144871
		11.4	0.00448436	0.0139137	0.00547426	0.0194612	0.00896701	0.00951131	0.00943865	0.0167982	-0.00356	0.00739858	0.0177483	0.0154388	-0.0021881	0.00700889	-0.0018268	0.0161622	-0.00433276	-0.00041217	-0.00302506	-0.00173337		0.00655696	0.0106107	0.00946657	0.0222725	0.00872236	0.0075787	0.00928346	0.0100749	0.0119366	0.0107584	0.00816885	0.0107283	-0.0004377	0.00876788	0.00264605	0.0122497	-0.00368476	-0.00708211	0.00564955	0.00138116		0.0149238	0.0132144	0.0149144	0.0136882	0.0117863
		11.6	0.00699648	0.0121332	0.00347291	0.0231155	0.00720637	0.0113756	0.00960312	0.014955	0.00023136	0.00697241	0.0141665	0.0181849	0.00135165	0.00170445	0.00141449	0.0152427	-0.00250077	0.0009608	-0.00510117	0.00604755		0.0071988	0.0128022	0.00924006	0.0203147	0.00411414	0.0122556	0.0107629	0.00710834	0.00653796	0.0104977	0.00496567	0.0154139	0.00462131	0.00541043	0.00410601	0.0171557	-0.00530527	-0.0113914	0.00394009	0.00435507		0.0162067	0.00975774	0.018326	0.0093788	0.014354
		11.8	0.00496866	0.0110998	0.00225705	0.0100275	0.00488022	0.00427778	0.00489777	0.010624	0.00246844	0.00971425	0.0175242	0.0116648	-0.003352	0.00806125	0.00041679	0.0129656	-0.00243797	-0.00384728	-0.0013335	0.00134319		0.00530358	0.00839439	0.0110595	0.0223322	0.00441698	0.00717113	0.0145337	0.00682369	0.0046594	0.00897878	0.0118879	0.0163986	0.00493372	0.00857195	0.00483932	0.0154526	-0.00177565	-0.00836064	-0.00307089	-0.00089733		0.0129718	0.0142769	0.0205711	0.0120789	0.0151925
		12	0.00288154	0.0116645	0.00954589	0.0169478	0.00944324	0.00778565	0.0121451	0.0120199	-0.002211	0.00822584	0.0127814	0.0126911	0.00073482	0.00702717	0.00337139	0.014111	-0.00204671	2.713e-05	0.00098159	-0.0019685		0.00456098	0.007223	0.0116055	0.0266714	0.00449403	0.00963024	0.013719	0.00557778	0.0045672	0.00739351	0.00977364	0.0180239	0.00128	0.0101593	0.00666934	0.0138219	-0.0002551	-0.00909828	0.00178036	0.00134538		0.013185	0.0118091	0.0201187	0.0116085	0.0109436
		12.2	0.00470683	0.0137109	0.0122085	0.024289	0.00735916	0.00775995	0.0134865	0.0110355	0.00230282	0.00741821	0.0125485	0.0186415	-0.0025145	0.00504632	0.00346088	0.0141375	-0.00166103	0.00117782	-0.00146629	0.0032912		0.00911597	0.0117818	0.00626904	0.0182534	0.00859041	0.010526	0.0116648	0.00804472	0.00668932	0.00936004	0.0128018	0.0167436	0.00457432	0.00826387	0.00713756	0.0120422	-0.00702185	-0.00689924	0.00659965	-0.00182469		0.0147125	0.0112067	0.0170847	0.0130959	0.0106917
		12.4	0.00213588	0.0109057	0.00533382	0.0207904	0.00490415	0.0073077	0.00821811	0.0149358	0.00210755	0.00686096	0.0107241	0.0134176	0.00171879	0.00098638	0.00037408	0.0163806	-0.00029484	-0.00260184	0.00200124	-0.00148669		0.0117678	0.00708736	0.0100539	0.0206121	0.00358691	0.0111266	0.00908957	0.00496232	0.0119024	0.0096902	0.00629656	0.0161047	0.00582603	0.0116018	0.00076918	0.0130372	-0.00387109	-0.0059622	0.00724656	0.0011437		0.0183128	0.01343	0.0230915	0.0122961	0.00978609
		12.6	0.00644596	0.0114582	0.00500993	0.00947521	0.0130096	0.00917014	0.00926052	0.0148013	0.00223728	0.0092864	0.0135375	0.0162562	0.00224348	0.00187443	5.75e-05	0.0159592	0.00215281	-1.587e-05	0.00025625	0.00249205		0.00722851	0.0141501	0.00971478	0.0214179	0.00548667	0.00867738	0.00394654	0.00663836	0.00115947	0.0148626	0.00686177	0.0184361	0.0029765	0.012681	0.00325596	0.016073	-0.00664561	-0.00768037	0.00196873	0.00303598		0.0126623	0.0100593	0.0208215	0.0206754	0.0151747
		12.8	0.00395552	0.0135237	0.00073065	0.0244326	0.0103584	0.00733466	0.0130367	0.0115648	-0.0026352	0.00851058	0.0143256	0.0163388	0.0043684	0.00662811	-0.000956	0.0174431	-0.00220341	-0.00524755	-0.00176802	-0.0006829		0.0112418	0.00797156	0.00872815	0.0269638	0.00459155	0.00829926	0.0132111	0.0091933	0.00609428	0.0141784	0.00885095	0.0228811	0.00254525	0.00729962	0.00257616	0.0182699	0.00199965	-0.0095138	0.00532217	-0.0024885		0.0189593	0.0143437	0.0155571	0.0172092	0.0128782
		13	0.00378346	0.0114786	0.00438746	0.0181538	0.0011855	0.00281064	0.00497466	0.0171444	1.114e-05	0.0067854	0.0139175	0.0148427	-0.0004978	0.00878884	0.005364	0.0157482	-0.00594916	0.00128998	0.0017095	0.00593524		0.00897861	0.0129298	0.00936779	0.0252808	0.00462815	0.0143082	0.0175209	0.0118201	0.0136715	0.0172172	0.0116937	0.0191525	0.0107729	0.00965312	0.00459763	0.0103655	-0.00358812	-0.00435443	0.00425506	0.0014234		0.0131406	0.0140189	0.0197895	0.0166617	0.0192684
		13.2	0.00180422	0.0141537	0.0108284	0.0228561	0.00974692	0.00989073	0.00903794	0.0144107	-0.0015146	0.00768679	0.013549	0.0127929	0.00111713	0.00770129	0.00020599	0.0197187	0.00105057	0.00248791	0.00107946	0.0009319		0.00524892	0.0114747	0.0123419	0.0207459	0.00143186	0.0129978	0.0150573	0.0104117	0.00675652	0.0119846	0.0101995	0.0131775	0.00664249	0.00738012	0.0035318	0.0160313	-0.00013317	-0.00533983	0.00840348	0.00411458		0.0202481	0.0125316	0.0175194	0.0184315	0.0178167
		13.4	0.00661133	0.013008	0.00195121	0.0242976	0.00615837	0.00694855	0.0111628	0.0182503	-0.0014626	0.00770919	0.012664	0.014956	0.0016416	0.00646822	0.00131099	0.0173012	-0.00232894	-0.00189457	-0.0003761	0.00445228		0.00572802	0.00844556	0.0120956	0.0292111	0.00838374	0.00987275	0.0148289	0.0152509	0.00892958	0.00983448	0.0085049	0.0145608	0.00447734	0.00497244	0.00669911	0.0141682	0.00250838	-0.00625456	0.0106947	0.0030198		0.0196607	0.0160404	0.0167237	0.0153629	0.0145237
		13.6	0.00692374	0.0153394	0.0048819	0.0175887	0.00583617	0.00717625	0.00712765	0.00940563	0.00082835	0.00328543	0.0100526	0.0173538	0.00067479	0.00532723	0.0030663	0.0174386	-0.00320516	-0.00353908	-0.00230276	-0.00077497		0.0122942	0.00803151	0.010571	0.0240986	0.00738687	0.0134588	0.0118982	0.0112192	0.00786937	0.00878805	0.00707957	0.0176419	0.00429777	0.010762	0.0016221	0.0162712	-0.00021147	-0.00510411	0.00451746	0.0012432		0.0229929	0.0168879	0.0195365	0.0121163	0.0176291
		13.8	0.00437891	0.0135107	0.00881795	0.02066	0.00894803	0.00635515	0.00577056	0.0136629	-0.0010064	0.0105278	0.00895115	0.0136319	-0.0016846	0.00448339	0.00373777	0.0152507	0.00186765	0.00172318	0.00201952	0.00024277		0.0123794	0.0110553	0.0122567	0.019872	0.00634046	0.0131595	0.0127174	0.0098404	0.00810948	0.0104614	0.00862381	0.0181676	0.00683053	0.00647696	0.00671153	0.0181682	-0.00017895	-0.0108265	0.00444477	-0.00491889		0.0156674	0.0122727	0.0219455	0.0102892	0.014737
		14	0.00721519	0.0147958	0.0106895	0.0247511	0.0104145	0.0111297	0.0106662	0.0169775	0.0013702	0.00625478	0.0147525	0.0171644	0.00129754	0.00549412	0.0019272	0.0155271	0.00111061	0.00127681	0.00086407	-0.00042869		0.0110566	0.00715027	0.00997707	0.0218614	0.00977359	0.0148379	0.0124958	0.0120204	0.00739591	0.0112489	0.0092837	0.0115137	0.00291513	0.00963864	0.0082638	0.0224817	0.00148039	-0.0043751	0.00170777	-0.00029981		0.0156384	0.0100259	0.0187302	0.0151233	0.0126134
		14.2	0.00458775	0.0159239	0.00459302	0.0191193	0.00754776	0.010935	0.00542524	0.0135306	0.0014933	0.00796366	0.0153233	0.01798	-3.44e-06	0.00369036	0.00471084	0.0150175	-0.00199118	0.00602005	-0.00134624	0.00160865		0.0101982	0.0154725	0.0138962	0.0300404	0.007586	0.0106722	0.0131915	0.0103635	0.00701429	0.0124793	0.00734189	0.0156922	0.00517186	0.00872734	0.00341766	0.0137063	-0.00250033	-0.00429539	0.00577923	-0.00245267		0.0195686	0.0129217	0.0145698	0.0163426	0.0123881
		14.4	0.00221815	0.0134406	0.00459695	0.022386	0.00846842	0.00499507	0.0114393	0.0116352	0.00144876	0.0116874	0.0152313	0.0173941	-0.0006154	0.0100903	0.00475696	0.0149787	-0.00207579	0.00386052	-0.0005565	0.00106446		0.0101699	0.0125754	0.0134267	0.029226	0.00540883	0.00892487	0.0109704	0.010421	0.00901167	0.0121089	0.00957594	0.0157209	0.00613113	0.00705943	0.0060439	0.01628	-0.00040874	-0.00824241	0.00309235	0.00178154		0.0143889	0.0119363	0.021214	0.0155363	0.0125789
		14.6	0.00403607	0.0163555	0.00817575	0.014715	0.00849994	0.0145766	0.00874269	0.0159486	0.00131435	0.00784368	0.0165773	0.0125508	0.00177451	0.0063399	0.00156063	0.0201333	9.934e-05	0.00299205	-0.00024883	0.00291657		0.0102201	0.00787912	0.00949799	0.0288361	0.00569145	0.00589105	0.013013	0.0117737	0.0153371	0.011889	0.00990675	0.0191708	0.0107276	0.0087767	0.00354657	0.0143991	-0.00392863	-0.00881935	0.00567515	0.00284268		0.0151857	0.0170233	0.0205874	0.0196994	0.0133738
		14.8	0.00938555	0.0135341	0.0104958	0.0128444	0.00757487	0.010412	0.0106099	0.0130748	0.0011132	0.0126923	0.0162725	0.0175108	-0.0001588	0.00796482	0.00522782	0.0149656	8.286e-05	0.00301984	-0.00190748	0.00379741		0.00607576	0.0121962	0.0113503	0.0249414	0.0086287	0.0138522	0.0163042	0.0118938	0.0114447	0.0149795	0.0111335	0.0183374	0.00883607	0.012083	0.00715058	0.0134756	-0.00343678	-0.00322612	0.00443462	0.00201686		0.0183342	0.0115318	0.0160032	0.0172494	0.0164135
		15	0.00477535	0.0154965	0.00529454	0.0226261	0.010729	0.00673688	0.00735285	0.0124724	-0.0011464	0.0118154	0.0151796	0.0209605	0.00454774	0.00276851	0.00369514	0.0184762	-0.00771307	-0.00159139	0.00376688	0.00209225		0.00816014	0.0125444	0.00778759	0.028193	0.00874815	0.0118823	0.0136267	0.0160354	0.0115098	0.012854	0.0121652	0.0198584	0.0057633	0.00827715	0.00575457	0.0154382	-0.00633914	-0.00736741	0.00468011	0.00152571		0.017777	0.0150307	0.0174425	0.0203914	0.0135272
		15.2	0.00615554	0.0149264	0.00827168	0.0218903	0.00915422	0.0122278	0.00725677	0.0170635	-0.0024044	0.00997791	0.0194165	0.019538	0.00030845	0.0029173	0.00443327	0.0177834	-0.00709229	-0.00023553	0.00319104	0.00250931		0.0116083	0.011007	0.011654	0.0299126	0.00560531	0.00745466	0.0117315	0.014232	0.00885952	0.0123142	0.00825548	0.0190295	0.00420915	0.0131016	0.00353016	0.0137486	-0.0030451	-0.00696581	0.00579983	0.00241307		0.0167869	0.0143903	0.0214047	0.0162081	0.0107777
		15.4	0.00349698	0.0149436	0.00633033	0.0326233	0.0116897	0.0107621	0.0124639	0.0173379	0.00527943	0.00756759	0.0137104	0.015916	-0.0025413	0.00528082	0.00432273	0.0197098	-0.00029504	0.00265511	-0.00146897	0.000393		0.00858965	0.0157275	0.0103927	0.0257659	0.00704046	0.0159908	0.0124487	0.0124763	0.00827654	0.0137204	0.00669179	0.0155549	0.00380756	0.013101	0.0059036	0.015275	8.957e-05	-0.00440507	0.00373	0.005216		0.0241328	0.013356	0.0202688	0.0238201	0.0124873
		15.6	0.00612292	0.0147017	0.00650091	0.025326	0.0125246	0.0142348	0.00662868	0.0207443	-0.0018979	0.0140534	0.0154744	0.0128138	0.0026167	0.00240357	0.00221078	0.0226176	-0.00523461	0.00462078	-0.00029119	-9.068e-05		0.0120607	0.0136585	0.0130278	0.0319151	0.00653332	0.0119201	0.0188603	0.013997	0.00715122	0.00936983	0.00604198	0.021259	0.00415854	0.0117478	0.00481969	0.0169301	-0.00290683	-0.00892508	0.00664778	0.00330845		0.0151939	0.0145871	0.0247296	0.016934	0.0142858
		15.8	0.00659736	0.0134546	0.010437	0.0268642	0.00651189	0.0086702	0.00699631	0.0195145	0.00144524	0.0118532	0.0163084	0.0184686	0.00418779	0.00577351	0.00742787	0.0192519	0.00339887	-0.00435382	-0.00095782	0.00177188		0.00938077	0.0119688	0.0114548	0.0249062	0.00619267	0.0140578	0.00961506	0.006045	0.00799077	0.0101515	0.00744173	0.0197206	0.0108632	0.0136095	0.00963727	0.0156634	-0.00186277	-0.00894992	0.00732722	-0.00041896		0.0182811	0.0136853	0.0201265	0.0157002	0.0137503
		16	0.0104766	0.0177869	0.0103767	0.018461	0.00914775	0.00905358	0.0113107	0.0164825	0.00104943	0.0119691	0.0112356	0.0174903	0.00124757	0.00293875	-0.0001476	0.0207428	-0.00058143	0.00461887	0.00166408	0.00551717		0.011213	0.0113965	0.00990707	0.0229721	0.00711981	0.010416	0.0135344	0.0136126	0.00789318	0.0119512	0.00460386	0.0169125	0.00899206	0.0110764	0.0070517	0.0185323	-0.0048426	-0.00543287	0.00858507	0.00659745		0.0230293	0.0131411	0.0149393	0.0146012	0.0168231
		16.2	0.0120937	0.0167003	0.0101742	0.0251624	0.00717553	0.0127685	0.0108934	0.0174811	0.00346555	0.00485908	0.0146877	0.0166266	0.0020088	0.00492844	0.00567474	0.0261364	-0.00087439	-4.619e-05	0.0051839	0.0048083		0.0105528	0.0147041	0.00784177	0.0260082	0.00486898	0.0138693	0.0193941	0.0126055	0.00932168	0.0170162	0.0122372	0.0213957	0.00629698	0.0106551	0.00740394	0.023421	-0.00014249	-0.00371718	0.00221089	0.00047242		0.0220718	0.018058	0.0191632	0.0156144	0.015576
		16.4	0.00927092	0.0167746	0.00743696	0.0254674	0.00935169	0.0180418	0.0146941	0.0162858	-0.002821	0.00860535	0.0154975	0.0201896	0.00525929	0.00852182	-0.0004298	0.0195144	-0.00329136	0.00157991	0.00288728	0.00276064		0.0146261	0.00736387	0.0111054	0.0348804	0.00341377	0.0151729	0.0206401	0.0122874	0.00954411	0.0121903	0.0121658	0.0162742	0.00979868	0.00906639	0.00242652	0.0175745	-0.00383991	-0.00751405	0.00720207	0.00563404		0.0217663	0.0165231	0.0209373	0.0170207	0.0175031
		16.6	0.00385023	0.014299	0.00988905	0.0300521	0.00749085	0.0108707	0.0121972	0.0173396	-0.0038806	0.0105628	0.0161194	0.018713	0.00411903	0.00464722	0.0055271	0.0215358	0.00195275	0.00493385	0.00139148	0.00123469		0.00995449	0.0109735	0.014725	0.0303034	0.0080822	0.0123377	0.0123099	0.0122549	0.0071813	0.0149624	0.0107529	0.0193361	0.00594072	0.011074	0.00522595	0.0175258	0.00091169	-0.0030396	0.00649879	0.00112594		0.018126	0.0154667	0.0235935	0.0146886	0.0157843
		16.8	0.00981397	0.0114161	0.011171	0.0304734	0.0114789	0.0134159	0.00995209	0.0144194	0.0057396	0.0144763	0.0188427	0.0211466	-0.0015866	0.00597933	0.0022386	0.0179649	-0.00535946	0.00159373	-0.00057346	0.00538204		0.00805267	0.00892262	0.0106017	0.0302651	0.00686816	0.0122951	0.0135841	0.0125852	0.00894955	0.0167948	0.0142381	0.0184015	0.00427591	0.0100178	0.00360542	0.018719	-0.00178737	-0.00674226	0.00104156	0.00219521		0.0195208	0.013147	0.0214969	0.0152181	0.0153563
		17	0.00523626	0.0146576	0.00687481	0.0265778	0.00683501	0.0124121	0.00857017	0.0165335	0.00360941	0.0129723	0.0155544	0.0235085	-0.0007246	0.00671743	0.00457826	0.0213016	-0.0004948	0.0013345	0.00254235	0.0003137		0.00909082	0.0118791	0.00973307	0.0310146	0.00719768	0.0141629	0.0114602	0.0151086	0.00578527	0.0148071	0.0100813	0.0120902	0.0110843	0.00983804	0.00312429	0.0126058	0.00164031	-0.00610338	0.00630992	0.00462315		0.0191739	0.0147743	0.0208312	0.022224	0.0160124
		17.2	0.0125697	0.0172142	0.00870491	0.0199232	0.00919369	0.0110683	0.0157975	0.020906	-0.0040533	0.00673181	0.0167428	0.0225836	-0.0026939	0.00521304	0.00347441	0.0193734	-0.00129485	0.00216032	0.00166393	0.00244926		0.0101412	0.0154247	0.0104943	0.0318102	0.00471133	0.0117871	0.0171925	0.00771398	0.0101393	0.0115397	0.0136455	0.0214191	0.00786297	0.0102661	0.00296414	0.0207409	-0.00087681	-0.00674848	0.00420138	0.00021696		0.0170585	0.0196051	0.0206607	0.022805	0.0137206
		17.4	0.00598852	0.0150629	0.0140111	0.0257419	0.0111514	0.0108197	0.0152878	0.0172892	0.00717133	0.00943379	0.0156519	0.0193296	0.00138231	0.00827095	0.00359066	0.0231203	0.00062879	0.00209143	0.00235795	0.00013729		0.00435409	0.0105082	0.00918609	0.0306678	0.00909098	0.0137665	0.0130457	0.0135489	0.00559202	0.0137428	0.0156598	0.0161935	0.00912932	0.00730916	0.00379536	0.0160734	-0.00304024	-0.00351458	0.0092497	0.00354553		0.0208129	0.0147701	0.0223625	0.0172762	0.0165533
		17.6	0.00552981	0.0117517	0.00672768	0.0267769	0.00578634	0.0141844	0.0142038	0.0166202	0.00017109	0.00731071	0.0152005	0.0163169	-0.0023253	0.00336637	0.00806773	0.0182601	-0.00129326	0.00799245	0.00169485	-0.00026731		0.00583376	0.00967493	0.0148608	0.0331977	0.0066903	0.0141212	0.0135895	0.00749684	0.00054268	0.0120897	0.0109886	0.0227571	0.00757655	0.0103348	0.00024901	0.0181107	0.00210866	-0.00510286	0.00657846	0.00192669		0.0176346	0.0152957	0.0220207	0.0182087	0.0153216
		17.8	0.00701142	0.0206164	0.00924954	0.0218724	0.00978124	0.0129506	0.0121311	0.0148414	-0.0021497	0.00952283	0.0152256	0.0187126	0.00021126	0.0083563	-0.0002654	0.0196196	-0.00638834	0.00323984	0.00109958	0.00299089		0.00815293	0.0122433	0.0119185	0.0269125	0.0152309	0.0120976	0.0119439	0.0170576	0.0105479	0.0208374	0.00980252	0.019087	0.00716498	0.00585508	0.00386283	0.0219553	-0.00188417	-0.003755	0.00838842	0.00381554		0.0150812	0.017864	0.0219402	0.0163488	0.0184949
		18	0.00590092	0.0165185	0.0169018	0.0178396	0.00996937	0.0121736	0.0116203	0.0151503	-0.0007324	0.0093169	0.0119583	0.0183464	0.00333848	0.00374508	0.00657056	0.0221099	0.00113032	0.00696552	0.00111675	0.00476974		0.00796478	0.010322	0.0106681	0.0351637	0.00455268	0.0123771	0.0150592	0.0170646	0.0121894	0.0146533	0.013173	0.0160341	0.00521783	0.00882865	0.0046452	0.0179682	0.0029146	-0.00414317	0.0032177	0.00185304		0.0220778	0.0149297	0.02279	0.0209639	0.0109278
		18.2	0.00889179	0.0183229	0.0162037	0.0265087	0.0121654	0.0136577	0.0134848	0.0172619	0.00555879	0.0132539	0.0195499	0.0195174	0.00344593	0.00847121	0.00586839	0.0221949	-0.0054555	0.00042421	0.00326723	0.0078371		0.0112754	0.0138802	0.0113541	0.0375364	0.00423819	0.014904	0.0130655	0.0126487	0.0103103	0.0117314	0.00969163	0.0184067	0.00954198	0.0121075	0.00685272	0.0197406	-0.00119737	-0.00067638	0.00814382	0.00579005		0.0208871	0.0158327	0.0181939	0.0131591	0.017099
		18.4	0.00649525	0.014578	0.00343239	0.0233454	0.0064652	0.0126274	0.013842	0.0228846	0.00098788	0.0160659	0.0167641	0.016119	0.00138065	0.00671754	0.00395083	0.0196105	0.00162777	0.00160986	0.00191678	0.00734044		0.0106378	0.0133868	0.0130099	0.0293557	0.00893142	0.0114673	0.0173236	0.0124369	0.00691624	0.0146187	0.0140819	0.0238859	0.00797041	0.0081522	0.00377134	0.0214489	0.00199921	-0.00705881	0.00499959	0.00158451		0.0166572	0.017421	0.0255549	0.0180603	0.0187954
		18.6	0.00722268	0.0164009	0.0131665	0.0353379	0.0113304	0.0132679	0.0125599	0.0220396	0.00044428	0.0140909	0.0134292	0.022223	0.00312809	0.0112615	0.00738981	0.0199547	0.00146939	0.00418426	-0.00153595	0.00101236		0.0115101	0.0149353	0.0140862	0.0315347	0.00651111	0.0163601	0.00939616	0.0110316	0.00719456	0.0156035	0.0124356	0.0187777	0.00770623	0.0144657	0.00630689	0.0219898	-0.0007936	-0.0072764	0.00672236	0.00388884		0.0229521	0.011933	0.0237947	0.0171394	0.0179657
		18.8	0.00529131	0.0150038	0.0134881	0.0308911	0.00470317	0.0153422	0.0120768	0.0161954	-0.0015277	0.0103407	0.0152886	0.016395	0.00495108	0.0102667	0.00523169	0.0188808	-0.00104205	0.00304372	0.00042961	0.00200199		0.0131104	0.0133031	0.00844483	0.0323924	0.00614158	0.0171741	0.0134994	0.015087	0.0138081	0.0141541	0.0139125	0.0188839	0.00913448	0.0107366	0.005409	0.0223973	-0.00104846	-0.00877974	0.00782883	0.00599902		0.0164391	0.0154983	0.0177746	0.0193779	0.0184373
		19	0.00849512	0.0178617	0.00954114	0.0321746	0.00509095	0.015564	0.0142507	0.0184218	0.00527062	0.00779385	0.0166562	0.0226193	0.00204914	0.00434692	0.00958039	0.0163007	-0.00560241	0.006301	0.00210239	0.0043206		0.0105314	0.0133577	0.0136017	0.0328582	0.00909236	0.0149167	0.0175516	0.0108012	0.0114065	0.0161521	0.0118794	0.0181	0.00885765	0.00930413	0.00535779	0.0221058	-0.00098183	-0.00181007	0.00962068	0.00622273		0.0184287	0.0184901	0.0227031	0.020327	0.0168295
		19.2	0.00592769	0.0162841	0.0105921	0.028817	0.0120744	0.013121	0.0106557	0.0168743	0.00326648	0.0147329	0.0176419	0.0188939	0.00087347	0.00599724	0.00606464	0.0225461	-0.0054474	0.00290664	0.0021652	0.00216296		0.00960711	0.0144052	0.0136902	0.0329109	0.011084	0.0145897	0.0190635	0.0154822	0.0115026	0.0146982	0.0111901	0.0198688	0.00626975	0.00770748	0.00830274	0.0177925	0.00544978	-0.00208992	0.00933768	0.00541517		0.0176035	0.0179512	0.0240135	0.0196238	0.0166015
		19.4	0.00744574	0.0179695	0.00815448	0.0242224	0.0130839	0.0126786	0.012398	0.0195416	0.00179955	0.0110092	0.0137978	0.0223107	0.00308051	0.00643681	0.00125917	0.0269976	-0.00086401	0.00672144	-0.0018925	0.00390468		0.0109244	0.0136874	0.0128655	0.0367638	0.010059	0.0165828	0.0159822	0.015077	0.00672718	0.0136276	0.0112065	0.0221743	0.00511378	0.0132005	0.00647831	0.0232343	0.00015991	-0.00389791	0.00691412	0.00527914		0.0197812	0.0134645	0.020634	0.0180809	0.0162539
		19.6	0.00815487	0.0161313	0.00775698	0.023999	0.00869994	0.0121185	0.0147065	0.0207313	0.00086884	0.0119314	0.018609	0.0198147	0.00419136	0.00649829	0.0052764	0.016099	0.00020359	0.00239565	0.0016016	0.0086015		0.00771575	0.00874228	0.0133008	0.0319559	0.00327545	0.0101771	0.01714	0.0116392	0.0101477	0.0116739	0.0135666	0.0245914	0.0095911	0.0062322	0.006786	0.0169223	0.00320347	-0.0109217	0.00508114	0.00370105		0.0161937	0.0160174	0.0225816	0.024706	0.0241081
		19.8	0.0120364	0.0185705	0.00743035	0.0292643	0.0121106	0.0144031	0.00799473	0.0231141	0.00367547	0.00956634	0.0187846	0.0219993	0.00373921	0.0063581	0.00268297	0.0171146	-0.0004557	0.00860851	0.00205466	0.00223472		0.0097103	0.0138571	0.010838	0.0342766	0.0126426	0.0166697	0.0173831	0.00846071	0.00821192	0.0141753	0.0164541	0.0263408	0.00734244	0.0164067	0.00671491	0.0199945	0.00191973	-0.00576814	0.00644683	0.00780462		0.0198734	0.0197297	0.0195477	0.0154317	0.0155817
		20	0.0111781	0.014194	0.0135356	0.0358077	0.0105873	0.0107772	0.00935402	0.0205673	0.00529143	0.0133915	0.0146611	0.0229455	0.00260565	0.00742716	7.563e-05	0.022136	0.00141376	0.00505298	0.00229434	0.00494659		0.00967603	0.019534	0.010718	0.0324545	0.00929326	0.014763	0.0157479	0.017121	0.013333	0.019387	0.0158107	0.0238228	0.00362827	0.0114701	0.0065241	0.0194475	-0.00251726	-0.00769678	0.00850519	0.00463844		0.0220982	0.0153277	0.0185542	0.0210491	0.0170141
		20.2	0.00885923	0.0164798	0.0111981	0.022173	0.0147706	0.0113924	0.0112593	0.0178147	0.00258741	0.0103886	0.015592	0.018514	0.00226917	0.00790256	0.00582639	0.0195976	-0.00208022	0.00474524	0.00248528	0.00253641		0.0104689	0.0120909	0.0108984	0.0330438	0.00036843	0.0146058	0.0131973	0.0110222	0.0146053	0.016799	0.0105408	0.0196004	0.00782496	0.0105511	0.00682788	0.0149819	-0.00516534	-0.00329889	0.00600732	0.0034987		0.0188835	0.0190069	0.0229682	0.0203197	0.0183226
		20.4	0.00786236	0.021606	0.00938572	0.0279702	0.0143317	0.0127185	0.015473	0.0172975	0.00298624	0.0113562	0.0176817	0.0233534	0.00521118	0.009526	0.0115915	0.0206587	-0.00186757	-0.00220469	0.00668746	0.00058368		0.0148523	0.0159745	0.00967636	0.0304596	0.00985077	0.011117	0.0139661	0.0137923	0.0129956	0.0128681	0.0129301	0.0196061	0.00561801	0.0127653	-0.0005027	0.0175943	-0.0001957	-0.00173164	0.00645215	0.00209485		0.0184816	0.0137691	0.0246858	0.0206509	0.016546
		20.6	0.006554	0.0135792	0.00781125	0.0170614	0.0142803	0.0121286	0.0149345	0.0147142	0.00474397	0.0142538	0.01227	0.0210949	0.00496165	0.00997903	0.00483313	0.0271128	-0.00066909	-0.00201541	0.00639259	0.0007339		0.0122915	0.0175039	0.0136775	0.0357405	0.00816241	0.0118186	0.0107205	0.0129701	0.00911747	0.0173618	0.0131278	0.022904	0.0054474	0.0157628	0.00701073	0.0176737	-0.00138408	-0.00763444	0.00930429	0.00381629		0.0202991	0.0167121	0.0271095	0.0167049	0.01951
		20.8	0.0109119	0.0182293	0.0130925	0.0320514	0.0107376	0.0139589	0.0166777	0.0213012	0.00010679	0.0142928	0.016524	0.0194873	-0.0009583	0.00689205	0.00424304	0.0189033	0.00066178	0.00300357	-0.00046588	0.00633831		0.0124368	0.0134608	0.0112422	0.0303588	0.00900262	0.0140909	0.0162459	0.0145761	0.016008	0.0162363	0.0162289	0.0231938	0.00555447	0.0127671	0.0106723	0.0191503	-0.00140115	0.00037123	0.00663632	0.0050536		0.0194378	0.0154978	0.0248097	0.0176249	0.0186294
		21	0.0115993	0.0170902	0.0110176	0.0231427	0.0105041	0.0114786	0.00906261	0.0182412	0.00356686	0.0103013	0.017789	0.025205	0.00046211	0.00568291	0.00711878	0.0216593	-0.00021182	0.00070203	-0.00069758	0.00491644		0.0126907	0.0145955	0.0141614	0.036513	0.00411986	0.0146909	0.0181788	0.0118505	0.00960759	0.0159077	0.0134551	0.0219814	0.010603	0.0103859	0.00522141	0.0206197	-2.349e-05	-0.00322675	0.00437823	0.00587814		0.0224374	0.0156526	0.0220079	0.0207445	0.0188755
		21.2	0.00668859	0.0183027	0.0107496	0.0260392	0.00639734	0.0153299	0.00983158	0.01817	0.00062307	0.0137241	0.011297	0.0224224	0.00439509	0.00822786	0.00605534	0.0166967	-0.00174165	0.00282198	0.00460283	-0.00081766		0.0138488	0.0154765	0.0115951	0.0296092	0.00914463	0.0122578	0.0153227	0.0158209	0.0118765	0.0131864	0.0174649	0.0227401	0.00923089	0.0140527	0.00564988	0.0187844	0.00017754	-0.00354877	0.00884384	0.00506546		0.0233751	0.0200315	0.0236931	0.0188861	0.0121155
		21.4	0.00989055	0.0181602	0.0151716	0.0240358	0.0119743	0.0138359	0.014878	0.0158836	0.00396963	0.0120963	0.0199993	0.0238073	0.00458759	0.00679969	0.00993844	0.0226365	-0.00155677	0.0108827	-0.00634113	0.00282764		0.0167998	0.0132698	0.0142536	0.037866	0.00385698	0.0126715	0.0170253	0.0125396	0.00685993	0.0134062	0.0114419	0.0235616	0.012482	0.0112159	0.00824765	0.0199569	-6.524e-05	-0.00231395	0.00774237	0.0011585		0.021855	0.0209697	0.0233016	0.018541	0.020706
		21.6	0.00261917	0.0218844	0.00774878	0.0303435	0.0120703	0.0157837	0.0187974	0.0203582	0.00434973	0.0112327	0.0175206	0.02203	0.00163755	0.0077176	0.0019454	0.0226045	-0.00102889	0.00505101	0.00248804	0.0063501		0.0107657	0.014897	0.0141283	0.0400988	0.00631801	0.0159362	0.0171664	0.0141736	0.00956205	0.0150036	0.0134672	0.0230783	0.0103202	0.0142659	0.00472712	0.0245308	0.00130713	-0.00603741	0.00959609	0.00418658		0.0188294	0.0209278	0.0261336	0.019276	0.0147174
		21.8	0.00618844	0.0193546	0.0131296	0.0254091	0.0122367	0.0098657	0.0139938	0.0199676	0.00846463	0.0145015	0.0195489	0.0238715	-0.0001592	0.0100493	0.00402513	0.0237293	-0.00019416	-0.00023187	0.00237701	0.00352763		0.0161835	0.0124291	0.0155909	0.0363162	0.00812062	0.0180988	0.0152343	0.0159709	0.0155155	0.0151589	0.0127349	0.0204263	0.00580284	0.0139693	0.00523809	0.0207099	0.00289026	-0.00397387	0.0117974	0.00161099		0.0200174	0.0202065	0.0245763	0.0244391	0.0165135
		22	0.00243166	0.0194902	0.0116655	0.030708	0.0107951	0.0118124	0.0167428	0.0222696	0.00530986	0.0163355	0.0183427	0.0231515	0.00259324	0.0101013	0.00744642	0.0178272	0.00060785	0.00574725	0.00356218	0.00370652		0.0141114	0.0101451	0.0114151	0.0352165	0.00828896	0.012443	0.0150176	0.0158164	0.0122547	0.0144673	0.0139349	0.0234573	0.00996121	0.0137439	0.00364208	0.0253521	-0.00332073	-0.00696593	0.0104559	0.00665396		0.0235514	0.0159244	0.026178	0.020936	0.01722
		22.2	0.0126354	0.0228105	0.0139179	0.0394702	0.00884552	0.013457	0.0169573	0.0163123	0.00590729	0.0116374	0.0188051	0.0236335	0.00104855	0.00862175	0.0057452	0.0274516	-0.00350018	0.00083439	-0.00098505	0.00496663		0.0151344	0.0157691	0.014363	0.0360646	0.012759	0.0116125	0.0143741	0.0136844	0.0158167	0.0189736	0.0107009	0.0250421	0.0095526	0.0136889	0.00709143	0.0219338	-0.00068472	-0.00455453	0.00397644	0.00775513		0.0193507	0.0177121	0.0236551	0.0193629	0.0201725
		22.4	0.0113907	0.0171561	0.0119197	0.039546	0.00699819	0.0129453	0.0139818	0.0205859	0.00289837	0.0123288	0.0245378	0.0234749	0.00447547	0.00646023	0.00210161	0.0226472	0.00076202	0.00746637	0.00169822	0.00270957		0.00975757	0.0158102	0.0116397	0.0357906	0.00552916	0.0153226	0.0216154	0.0116335	0.0130905	0.0154594	0.0112748	0.0259365	0.0104263	0.0124102	0.00836889	0.0162519	8.441e-05	-0.00274036	0.00745691	0.0015649		0.0198815	0.0201046	0.025325	0.0242858	0.0152085
		22.6	0.00461163	0.0211065	0.0141833	0.0315772	0.0140954	0.011105	0.0152154	0.0193613	0.00249553	0.0124773	0.0179461	0.0209936	0.00212985	0.00579946	0.00416395	0.0227588	-0.00143241	0.0062982	-0.00118424	0.00123914		0.011611	0.0141605	0.013549	0.0349683	0.00467707	0.0160222	0.0193167	0.0131608	0.0125507	0.0139297	0.0135725	0.0189869	0.00983051	0.0128814	0.00910907	0.0239016	0.00084405	-0.00479253	0.00368373	0.00525401		0.0209942	0.0176992	0.0296021	0.0248546	0.0121709
		22.8	0.00949744	0.0234933	0.0117239	0.040819	0.0136561	0.0141795	0.0197603	0.0233379	-0.0001894	0.0169579	0.0130221	0.0231056	0.00481122	0.00606258	0.00324886	0.0262257	0.00018687	0.0027173	0.00364882	0.0089564		0.0119925	0.0152554	0.0108465	0.0387898	0.00900364	0.014297	0.0172469	0.0136156	0.011234	0.0182678	0.0115172	0.0259672	0.0102318	0.0139632	0.0101154	0.0199205	0.00221576	-0.00714483	0.0103222	0.00094768		0.0197441	0.0174588	0.0242921	0.0226282	0.0172833
		23	0.00977006	0.0187578	0.0145471	0.0343007	0.00902496	0.0120875	0.0101152	0.0158431	0.00623264	0.0109442	0.0148185	0.0240494	0.00171836	0.0087234	0.00091996	0.0218223	0.00062603	0.00357392	0.0062982	0.0029926		0.014362	0.0123241	0.0154613	0.0330297	0.00805677	0.0105006	0.0182731	0.0208141	0.00818158	0.0169318	0.0143268	0.0228042	0.00889595	0.0147794	0.00860858	0.0227724	0.00264401	-0.00523475	0.00652612	0.00634328		0.0219294	0.0159974	0.0220227	0.0230251	0.0201404
		23.2	0.00998679	0.0196148	0.00937127	0.0410095	0.0116119	0.0143196	0.0145285	0.0197605	0.00770194	0.0161126	0.0121584	0.0244638	0.00342986	0.00771346	0.00638811	0.0195328	0.00349779	0.00108605	0.00177677	0.00580865		0.0147168	0.0130702	0.0175664	0.0356213	0.0100008	0.0172821	0.019556	0.0181062	0.0141585	0.0191503	0.0126085	0.0195435	0.0136828	0.0142044	0.00934338	0.01897	-0.00402732	-0.00580414	0.0119843	0.00434069		0.0266208	0.01746	0.0210414	0.0199499	0.0188923
		23.4	0.00655305	0.0207644	0.0144861	0.0377247	0.0144558	0.0138782	0.0122535	0.02526	0.00587765	0.0113853	0.0169104	0.022865	0.00661036	0.00848202	0.00721821	0.0276256	0.00136334	0.00948628	0.001653	-0.00050728		0.0128024	0.0145026	0.0189968	0.0401881	0.0110194	0.0123151	0.0161016	0.0130547	0.0145215	0.0161187	0.0175837	0.0224704	0.0110291	0.0094158	0.0115636	0.0216189	0.00083493	-0.0043427	0.00750074	0.00249169		0.0235621	0.0185235	0.0261467	0.0223925	0.0189068
		23.6	0.00538674	0.0145501	0.00901124	0.0398495	0.0165939	0.0133857	0.0170099	0.0217587	0.00108938	0.0128754	0.0180539	0.0234523	0.0035117	0.00741895	0.00418477	0.0268975	3.72e-05	0.00193206	0.00088353	0.00347315		0.0141495	0.0156394	0.0151474	0.0347695	0.00593838	0.0176213	0.014404	0.0160591	0.0132708	0.0190122	0.0144076	0.0220732	0.00508915	0.0112006	0.00728008	0.0178244	-0.0013208	-0.00646323	0.00503249	0.00419569		0.0219927	0.0195099	0.0254397	0.0209539	0.0181046
		23.8	0.0117223	0.0167386	0.0122284	0.0327839	0.0153526	0.0153628	0.0125403	0.0199029	0.00720772	0.0114908	0.0207341	0.023563	-0.0004903	0.00912509	0.00451353	0.0247143	-0.00303695	0.00503334	0.00471416	0.00271387		0.0142599	0.0139451	0.0127282	0.0376983	0.0102448	0.01466	0.0190627	0.0162851	0.00931471	0.0192028	0.0118783	0.0251024	0.00917373	0.0123676	0.00684685	0.024181	0.00266942	-0.00749712	0.00911918	0.00565274		0.021544	0.0222454	0.0258106	0.0164003	0.0230065
		24	0.0068945	0.0216366	0.0143419	0.0357675	0.00883929	0.0167655	0.00942119	0.0142501	0.00453862	0.0139719	0.0180666	0.0256099	0.00130797	0.00533793	0.00447423	0.0276466	-0.00097344	0.0111278	0.00441242	0.00465086		0.0125304	0.0138191	0.0126281	0.033904	0.00932992	0.0145739	0.0191274	0.0212531	0.00692491	0.0190979	0.0169429	0.0263662	0.00904309	0.0140546	0.0100624	0.0261323	0.00336644	-0.00202463	0.00465375	0.00568692		0.0262625	0.0186206	0.0330237	0.0270095	0.0186852
		24.2	0.00810296	0.0212262	0.0143596	0.0319804	0.0155481	0.0112508	0.0170392	0.0211924	0.00511904	0.01471	0.0140017	0.0228663	0.00187914	0.00873632	0.0084629	0.0219833	-0.00162788	0.005881	0.00154436	0.00517404		0.0124249	0.0210935	0.0101103	0.0393254	0.00643609	0.0185262	0.0161676	0.0231362	0.00791848	0.0141514	0.0157058	0.0289583	0.0113713	0.0108395	0.0056851	0.0224646	-0.00336841	-0.00279296	0.00613303	0.00617606		0.0222856	0.0185623	0.0285525	0.0209236	0.0143111
		24.4	0.00767404	0.0231746	0.017519	0.0400543	0.0118543	0.0168919	0.0159446	0.0232597	0.00285492	0.0158087	0.0209119	0.025424	0.00719436	0.00493919	0.00786163	0.0259916	-0.00457047	0.00485992	0.00327323	0.00361109		0.0146618	0.0164902	0.0161076	0.0397929	0.00822267	0.0165703	0.0154777	0.0183424	0.0111127	0.0248015	0.0135074	0.0220176	0.0124443	0.0138838	0.00772779	0.0204712	0.00251522	-0.00576607	0.0106352	0.00495857		0.0231562	0.0161127	0.0293647	0.0222268	0.0156652
		24.6	0.00998207	0.0202545	0.0113384	0.0286133	0.0106043	0.0153073	0.0192596	0.0227863	0.00546793	0.01295	0.0172874	0.0269289	0.00033107	0.0105917	0.00553096	0.0232854	0.00013957	0.0036102	0.00342184	0.00071132		0.0101679	0.0169103	0.0159174	0.0406178	0.0143535	0.0111547	0.0142727	0.0153923	0.0101794	0.0151539	0.0174558	0.026335	0.0063725	0.0151287	0.0109639	0.0239171	0.00220713	-0.00651777	0.00752176	0.00511991		0.0215257	0.0194645	0.0288835	0.0200422	0.0152219
		24.8	0.00881161	0.020182	0.012979	0.0416844	0.0123729	0.0152473	0.0179175	0.0220222	0.00178931	0.0127863	0.0204651	0.0237097	0.00210733	0.00803893	0.00731482	0.0212066	0.00065089	0.00756743	0.00147639	0.00434746		0.0167702	0.0200044	0.0137202	0.0359158	0.00666714	0.0164823	0.0163181	0.0176606	0.0146593	0.0154555	0.0173274	0.0206759	0.00989629	0.0121622	0.00603787	0.0241414	0.00118204	-0.00334009	0.008278	0.00228282		0.0232105	0.0171445	0.0277091	0.0174615	0.0138473
		25	0.00908758	0.0174673	0.01261	0.0439347	0.0126783	0.011433	0.0135111	0.0174788	0.00295266	0.0154843	0.0235809	0.0219515	0.00205555	0.0118607	0.00383674	0.0249009	-0.00295294	0.00494918	0.00854233	0.00506978		0.0116707	0.017305	0.0145448	0.0389132	0.00722841	0.0218112	0.0180488	0.0226832	0.0111698	0.016614	0.0140786	0.0249508	0.0145643	0.0146776	0.0109868	0.0230679	0.00081447	-0.00567403	0.00779831	0.00774911		0.0208676	0.0173702	0.0268323	0.022763	0.0176881
		25.2	0.0106789	0.0212593	0.0137065	0.0270955	0.0139673	0.0205108	0.0163602	0.0265735	0.00466063	0.0115638	0.0178342	0.0245915	0.00621882	0.0124521	0.00802498	0.0277827	-0.00150138	0.00158781	0.00686292	0.00191844		0.0149708	0.0157601	0.0133893	0.0346674	0.00775403	0.0160877	0.0188125	0.0171792	0.0104715	0.0150756	0.016421	0.0225939	0.0107023	0.0133722	0.00936844	0.0245114	0.00250783	-0.00199097	0.0126316	0.00715011		0.0229868	0.020995	0.0307888	0.0252185	0.014703
		25.4	0.00761561	0.0232438	0.0138968	0.0449193	0.0132259	0.0217672	0.0180441	0.0230338	0.00954768	0.0114178	0.0207025	0.0227367	0.00805471	0.0089746	0.00857872	0.0234812	-0.00203449	0.00763575	0.00168883	0.003393		0.0148605	0.0159833	0.0139625	0.0380936	0.00836683	0.0195088	0.0172945	0.0190098	0.00707882	0.0148761	0.0118504	0.0229162	0.00627517	0.0182117	0.00835359	0.0213078	0.00136674	0.00250916	0.0126182	0.00704959		0.0258249	0.0173182	0.0302518	0.0250083	0.0153806
		25.6	0.0113737	0.0170653	0.00987802	0.0286068	0.0100031	0.0142779	0.0190708	0.0271719	0.00677613	0.0153382	0.0191556	0.0278921	0.00586758	0.0120436	0.00690488	0.0254406	0.00141538	0.00740905	0.00473555	0.00414643		0.0145951	0.0174502	0.0123213	0.0378659	0.00909639	0.0155402	0.0201949	0.0206328	0.00469566	0.0119106	0.0113298	0.0255313	0.00968454	0.0115674	0.00630046	0.0264341	0.00027846	-0.00588721	0.00727171	0.00499957		0.0258319	0.0194319	0.0284534	0.0214132	0.0197414
		25.8	0.00828719	0.017387	0.0116126	0.0373489	0.0143491	0.0154992	0.0161162	0.0200319	0.00912631	0.013073	0.0201531	0.0251004	0.00441837	0.00900854	0.00628666	0.0288287	-0.00118188	-0.00045267	0.00679307	0.00250198		0.0127488	0.0161246	0.0148776	0.0353957	0.0106795	0.015454	0.0191337	0.0146904	0.0108981	0.0195841	0.0131239	0.0240151	0.00776685	0.0158232	0.00606669	0.0214636	0.00393246	-0.00583954	0.0133754	0.0059479		0.0290623	0.0236369	0.0273182	0.0195533	0.0195107
		26	0.00719212	0.022191	0.0147594	0.0391193	0.0142877	0.0151869	0.0117533	0.0225713	0.00436934	0.0174064	0.0149469	0.0323833	0.00546143	0.00689713	0.00736522	0.0231975	0.00294109	0.00783335	0.00547303	0.00586408		0.0113338	0.014286	0.00974585	0.0418201	0.0106189	0.018341	0.0220237	0.0137179	0.0129813	0.022095	0.0137289	0.0284487	0.0109385	0.0139895	0.00787951	0.0237691	0.00193342	-0.00324401	0.0080643	0.002446		0.0210572	0.0221292	0.0287005	0.0229405	0.018747
		26.2	0.0111318	0.0235033	0.0169748	0.0362883	0.0108635	0.0153452	0.0194543	0.0271231	0.00401607	0.0135495	0.0172091	0.0262142	0.00384755	0.011162	0.00414865	0.0288671	-0.00081167	0.00742605	0.00082089	0.00872871		0.017513	0.0188473	0.012724	0.0372384	0.00977211	0.0169251	0.0211384	0.0217564	0.0147535	0.019672	0.0147273	0.0265276	0.010897	0.0154073	0.0103279	0.022905	0.00146534	0.00118067	0.0132751	0.00957201		0.0258146	0.0166132	0.030197	0.0222837	0.0176922
		26.4	0.00914835	0.020797	0.0189334	0.0336835	0.0155903	0.0200486	0.0137733	0.0230743	0.00595286	0.0126368	0.0185276	0.0242733	0.0036615	0.011402	0.00425759	0.0252054	0.00095139	0.00038785	0.0091005	0.00036653		0.0173044	0.0174822	0.0169699	0.0375473	0.0128921	0.0192971	0.0202149	0.0213615	0.00862807	0.0166384	0.015699	0.0210758	0.014922	0.0115736	0.00440795	0.0183847	-0.00066639	-0.00338504	0.0101286	0.00777018		0.0237264	0.0236585	0.033015	0.0231748	0.0200982
		26.6	0.00793761	0.0210231	0.0117871	0.046958	0.011715	0.0166253	0.0151687	0.0238168	0.00650243	0.01888	0.018755	0.0266097	0.00440502	0.00688264	0.00608773	0.0250891	0.00246488	0.00098578	0.00795777	0.00068547		0.0182759	0.0190721	0.0120309	0.0378905	0.00792285	0.0182713	0.0229663	0.0200639	0.0115137	0.0152517	0.0131073	0.0243339	0.00933805	0.0125834	0.00708026	0.0206437	0.00542054	-0.00744967	0.011383	0.00794707		0.024848	0.020281	0.0279311	0.0212259	0.020841
		26.8	0.0122081	0.0214174	0.0171927	0.0483321	0.0148118	0.017298	0.0174723	0.0183023	0.0014301	0.0147645	0.018728	0.0253652	0.00078415	0.0151388	0.00783544	0.024774	0.00084616	0.00562636	0.0045475	0.00313014		0.0139245	0.0147488	0.0130616	0.0416046	0.00858794	0.0195966	0.0168989	0.0169423	0.0103924	0.0197612	0.0111064	0.024433	0.00536569	0.018886	0.0109101	0.0260904	0.00010758	-0.00428992	0.00792753	0.00498186		0.0207483	0.0266672	0.0265371	0.0210826	0.0166848
		27	0.00969774	0.0218553	0.016891	0.0379244	0.0152203	0.0142844	0.0135192	0.0229512	0.00471021	0.00958719	0.017959	0.0281128	0.00432254	0.00790714	0.00956369	0.023809	-0.00360167	0.0075481	0.00236892	0.00587549		0.0154216	0.0216432	0.0174077	0.0444601	0.00899601	0.0178027	0.0225643	0.0156073	0.0125754	0.016682	0.0122582	0.0267168	0.00838685	0.00841299	0.00900522	0.0204627	8.524e-05	-0.011762	0.00540776	0.00855782		0.0244025	0.021678	0.0250212	0.0223195	0.0225077
		27.2	0.00710864	0.0250345	0.014746	0.0425173	0.0126463	0.016863	0.0144848	0.0247595	0.0044086	0.0205194	0.0175564	0.0283198	0.003582	0.00953486	0.00825822	0.0254942	0.00114947	0.00671992	0.00763622	0.00449187		0.0174942	0.016505	0.0171184	0.0374792	0.0125867	0.0145504	0.0176865	0.0123665	0.00951554	0.0180953	0.0144023	0.0300188	0.0101251	0.01235	0.00956112	0.0278942	0.00474847	-0.0035975	0.0125964	0.00429096		0.0242728	0.0235809	0.0288997	0.0222239	0.0193996
		27.4	0.00719182	0.0230955	0.0112687	0.042009	0.010607	0.0176066	0.0197234	0.0246401	0.0105085	0.0173428	0.0196061	0.0258264	0.00484617	0.00739703	0.00899121	0.0295554	0.00156156	0.00614197	-0.00403917	0.00298785		0.015099	0.0158877	0.0163734	0.0400945	0.0136302	0.014693	0.0199277	0.0237755	0.0116133	0.0226552	0.0208803	0.0239497	0.00965629	0.0103716	0.00607507	0.0203402	0.00030778	-0.0029118	0.00587807	0.00280987		0.0273097	0.0200401	0.0361115	0.0235481	0.0175625
		27.6	0.0100924	0.0183087	0.0190652	0.0369177	0.0104583	0.019778	0.0195478	0.0291584	0.00188094	0.0143383	0.0220508	0.0316824	-0.0019208	0.0164352	0.00751719	0.0247596	0.00074627	0.00783551	0.00242883	0.0097763		0.0187688	0.0165119	0.018732	0.043815	0.00533583	0.018944	0.016387	0.0192926	0.0160777	0.0199353	0.0168244	0.0238966	0.00950849	0.0141952	0.00757036	0.02091	0.00200978	-0.00437193	0.00854606	0.004494		0.0272507	0.02052	0.0308806	0.0247499	0.0213185
		27.8	0.0114385	0.0224959	0.0165928	0.0333909	0.00818855	0.0145398	0.0150385	0.0211873	0.00825152	0.013905	0.0207473	0.0295258	-0.0029748	0.0148804	0.00824948	0.0255905	-0.00468063	0.00444204	0.010338	0.00940073		0.0213773	0.0165982	0.0183748	0.0353229	0.0112804	0.0211197	0.0240306	0.0194115	0.0137614	0.0183282	0.0180744	0.0255239	0.013279	0.013323	0.00765354	0.0230438	0.00215207	-0.00697613	0.00878711	0.00646892		0.0241277	0.0180606	0.0323557	0.0238575	0.0205596
		28	0.00659276	0.0239529	0.0178199	0.030586	0.0148844	0.0148203	0.0148193	0.0248055	0.00274628	0.0166238	0.0187689	0.0288796	0.00331063	0.0113467	0.0119392	0.0264648	-0.00475544	0.00756653	0.00122968	0.00217282		0.0131774	0.0167904	0.0204665	0.0432538	0.012948	0.0181293	0.0186514	0.0189422	0.0118991	0.0188406	0.021272	0.0252188	0.0109488	0.0138725	0.00811136	0.0243329	0.00071472	-0.0041324	0.00690312	-0.00022358		0.0253808	0.0227092	0.0340796	0.0230426	0.0193678
		28.2	0.0101143	0.0232571	0.0152459	0.0409785	0.0105388	0.0176943	0.0166761	0.0233668	0.0083824	0.01269	0.0202599	0.028092	0.00833608	0.00869533	0.0115432	0.0290855	0.00072059	-0.00106194	0.0020358	0.00668791		0.0124025	0.0194675	0.0170756	0.0365513	0.0160721	0.0193195	0.0195368	0.0204843	0.0157858	0.0212173	0.0172224	0.0257621	0.00814072	0.0151502	0.00866042	0.0251468	-0.0012605	-0.00197895	0.0107109	0.0136106		0.0209157	0.0186649	0.0258218	0.0233954	0.0188294
		28.4	0.0108148	0.0228307	0.0153051	0.044558	0.0171449	0.0143196	0.014039	0.0241328	0.0137363	0.0147844	0.0231273	0.0259861	0.00223505	0.00789297	0.00745905	0.0263429	-0.00071663	0.00571093	0.00568852	0.0070866		0.0164338	0.0173787	0.0164143	0.0410252	0.0126602	0.0141613	0.0179473	0.0173736	0.0161233	0.0180168	0.00963621	0.0269207	0.00918699	0.0161408	0.0125671	0.0252914	0.00417039	-0.00318139	0.00971034	0.008155		0.0266747	0.0194404	0.0293286	0.0263497	0.0180847
		28.6	0.011852	0.0216597	0.0206256	0.0362573	0.00834236	0.0144602	0.0169139	0.0253428	0.00714413	0.0173281	0.0211369	0.0250413	0.00579858	0.0104319	0.0122718	0.027634	0.00229739	0.00307035	0.00358035	0.00338487		0.0192644	0.0156446	0.0138566	0.037027	0.01123	0.0211351	0.0167594	0.0184352	0.0123843	0.0228628	0.019228	0.026027	0.0102673	0.0157594	0.0155652	0.0243801	0.005903	-0.00482157	0.0118785	0.00464084		0.0266191	0.0221428	0.0309529	0.0246307	0.0216971
		28.8	0.0127545	0.0187975	0.0162604	0.0409205	0.0120198	0.0217099	0.0148901	0.0216227	0.00633687	0.0201859	0.0181974	0.0256113	0.0027827	0.0128713	0.0105042	0.0271365	0.00201717	0.00492609	0.00372839	0.00743744		0.0185966	0.022159	0.0176673	0.0378107	0.0107505	0.0170372	0.0165631	0.0187458	0.0123234	0.0202056	0.0189976	0.0260623	0.00734382	0.0148736	0.00701053	0.0266334	0.00327839	-0.00344977	0.00624538	0.00761508		0.0270602	0.0210316	0.0254303	0.0239647	0.0217664
		29	0.00973802	0.025793	0.0208404	0.0408873	0.0124803	0.0135436	0.0177455	0.0211791	0.00713267	0.010288	0.0208929	0.0220536	0.00267784	0.0071373	0.00701268	0.0266509	-0.00146707	0.00570873	0.00498572	0.00672632		0.0130157	0.0177907	0.0147323	0.0409468	0.00805182	0.0220199	0.0204013	0.0184747	0.0113552	0.021552	0.0142298	0.0251633	0.0108591	0.0140223	0.00595879	0.02969	0.00102529	-0.00548735	0.0112191	0.00655177		0.0239243	0.0175524	0.0325879	0.0298673	0.0176308
		29.2	0.00969437	0.0189278	0.0149239	0.0369109	0.0131912	0.0142837	0.0101971	0.0274841	0.00186842	0.0170187	0.0191022	0.027688	0.00486499	0.0101735	0.00890903	0.025797	-0.00103588	0.00125997	0.00502407	0.00382125		0.0154694	0.016819	0.0183223	0.0392009	0.0104683	0.0164782	0.0196907	0.0181428	0.0143106	0.0202991	0.0165398	0.0294952	0.00743689	0.0168705	0.00885918	0.0260867	0.00321096	-0.00181019	0.0101255	0.00056537		0.028942	0.0193527	0.0254633	0.0280734	0.0132234
		29.4	0.0147247	0.0195874	0.0212351	0.0454456	0.013471	0.0185577	0.0163336	0.0228128	0.00734716	0.0143902	0.0174544	0.0289181	0.0050995	0.0131723	0.00597905	0.0273004	0.00154913	0.00664095	0.00284917	0.00175329		0.0166178	0.0186592	0.0146062	0.0429376	0.00919949	0.0184572	0.0256136	0.0196995	0.0101074	0.0161657	0.0172323	0.0252715	0.00588385	0.0155386	0.0123112	0.0220848	-0.0013825	-0.00528229	0.00970439	0.00876821		0.0232117	0.0211556	0.0290485	0.0293924	0.0217113
		29.6	0.011105	0.023756	0.0147731	0.0323734	0.0130813	0.0153604	0.0121449	0.0260178	0.0070872	0.0149957	0.0179079	0.0266935	0.0082035	0.00681855	0.00823449	0.0288761	0.00306411	0.0074606	0.00800552	0.00381378		0.0141511	0.0188608	0.0166933	0.0423481	0.0106072	0.0223795	0.0217166	0.0179873	0.0134985	0.018198	0.0165143	0.0238204	0.00788952	0.0139786	0.0104093	0.0237127	0.00294467	-0.00515329	0.00739789	0.00481926		0.0204668	0.0203884	0.0296236	0.0305383	0.0228726
		29.8	0.0119228	0.0240127	0.0142381	0.0463911	0.0150291	0.0146657	0.0159739	0.0254981	0.00659458	0.0168093	0.01667	0.0258475	0.00540483	0.00962444	0.00520096	0.0245786	0.00361561	0.00765005	0.00323705	0.00643429		0.0187826	0.0162008	0.0173754	0.0405825	0.0100589	0.0154676	0.0185947	0.0206456	0.0145519	0.0184701	0.0172362	0.0249791	0.00881276	0.0169066	0.0110305	0.0225193	0.00060396	-0.00666933	0.00776576	0.00768277		0.0260495	0.0218816	0.0284317	0.0243234	0.0186458
		30	0.0316766	0.0375014	0.0378762	0.0694024	0.0167049	0.00995116	0.017478	0.0301991	0.027805	0.0194372	0.0309374	0.047922	0.005688	0.00112646	0.0122652	0.0337081	0.00536726	0.00555875	0.0184871	0.0165003		0.0340575	0.0274512	0.0312011	0.0579787	0.0327536	0.0223685	0.0169707	0.0232039	0.0141475	0.0194451	0.0262225	0.0382987	0.0176016	0.0189744	0.0154187	0.0236228	-0.017423	-0.00401752	0.017249	0.017563		-0.00658275	0.0205495	0.0331356	0.0269607	0.0161893
		30.2	0.113432	0.104132	0.102913	0.141174	0.0800059	0.0620699	0.0752828	0.0905119	0.109476	0.0904689	0.103553	0.117272	0.0604999	0.0535827	0.0604355	0.093325	0.078386	0.0511415	0.0777278	0.066644		0.102237	0.0976027	0.103702	0.13444	0.0904034	0.0708888	0.0710035	0.0784404	0.0855432	0.0867715	0.0919005	0.107231	0.0797705	0.0717987	0.0717624	0.092226	0.0377027	0.0426267	0.0654586	0.062601		0.00905756	0.0326066	0.04654	0.0401844	0.0249116
		30.4	0.185241	0.183215	0.1823	0.239732	0.154774	0.141919	0.14992	0.175175	0.18533	0.169142	0.192047	0.200316	0.138479	0.139225	0.139456	0.176468	0.16552	0.137859	0.167747	0.158972		0.190821	0.177224	0.186299	0.21564	0.176647	0.157572	0.144222	0.159628	0.169158	0.176452	0.174467	0.192126	0.169372	0.161599	0.160011	0.181579	0.121626	0.129307	0.154006	0.15327		0.0233782	0.0555999	0.0761127	0.0613347	0.052422
		30.6	0.258463	0.268803	0.261288	0.332354	0.238992	0.218572	0.220917	0.249541	0.264173	0.247534	0.261737	0.272099	0.217219	0.213669	0.221744	0.262301	0.244974	0.226276	0.250957	0.244592		0.264901	0.256318	0.26413	0.292515	0.255917	0.228637	0.229109	0.241587	0.247492	0.252721	0.260216	0.279696	0.255669	0.241855	0.243107	0.26425	0.204546	0.216144	0.239096	0.246001		0.0533934	0.0769432	0.0987383	0.0872512	0.0795276
		30.8	0.328816	0.333316	0.328753	0.402541	0.305922	0.288139	0.294803	0.320877	0.335631	0.309661	0.326561	0.346329	0.297682	0.29239	0.29145	0.342237	0.319796	0.296475	0.330572	0.32313		0.334749	0.323244	0.331917	0.358464	0.326249	0.306773	0.306285	0.310876	0.319293	0.326206	0.321829	0.345773	0.330885	0.320852	0.31931	0.343431	0.269035	0.290011	0.312905	0.328757		0.0793501	0.103588	0.12032	0.11116	0.107443
		31	0.390238	0.397959	0.387972	0.482088	0.372024	0.361695	0.364457	0.391043	0.395759	0.378347	0.389188	0.409014	0.363682	0.362762	0.355891	0.404973	0.400408	0.375361	0.407385	0.398095		0.3965	0.39308	0.400651	0.432291	0.397362	0.371495	0.374057	0.379417	0.387801	0.396672	0.392394	0.413673	0.400483	0.391345	0.390249	0.414385	0.342762	0.354342	0.390672	0.405912		0.101688	0.128435	0.144434	0.1335	0.133957
		31.2	0.455875	0.462128	0.452509	0.541852	0.440962	0.420581	0.425368	0.459052	0.455707	0.437483	0.452072	0.467428	0.429841	0.428723	0.428872	0.476111	0.464296	0.451798	0.473405	0.474831		0.458872	0.456404	0.459866	0.491567	0.466718	0.433964	0.439393	0.442089	0.446712	0.451496	0.455609	0.480184	0.473511	0.457682	0.463831	0.487872	0.412625	0.428313	0.46562	0.482601		0.124357	0.151921	0.166923	0.155832	0.154146
		31.4	0.510892	0.516674	0.517139	0.615132	0.501782	0.479617	0.493365	0.522525	0.515338	0.495052	0.50534	0.535796	0.489877	0.489516	0.49263	0.539387	0.526176	0.514306	0.542183	0.541385		0.517763	0.513888	0.522698	0.55291	0.523982	0.499045	0.501177	0.5074	0.513161	0.520622	0.516993	0.541146	0.543102	0.526772	0.531955	0.541611	0.477947	0.496696	0.528845	0.556934		0.150566	0.174763	0.193689	0.180927	0.18089
		31.6	0.562183	0.57326	0.573049	0.677497	0.563692	0.542628	0.551117	0.582962	0.56715	0.551574	0.5674	0.588803	0.554758	0.559804	0.552007	0.607817	0.586872	0.58119	0.603884	0.608278		0.57533	0.570478	0.577748	0.609438	0.591569	0.567104	0.563053	0.566517	0.56456	0.578366	0.573063	0.594521	0.60309	0.589903	0.592712	0.60441	0.540841	0.557916	0.593122	0.618652		0.180842	0.197695	0.213307	0.20732	0.204141
		31.8	0.62623	0.627638	0.62474	0.740601	0.616698	0.596271	0.609581	0.640679	0.623559	0.599225	0.623377	0.6416	0.612635	0.61135	0.616519	0.668655	0.649693	0.642482	0.673642	0.675484		0.62641	0.631987	0.63498	0.668782	0.653257	0.626612	0.626051	0.627339	0.62419	0.630946	0.629072	0.657573	0.662019	0.652267	0.659944	0.672228	0.604754	0.622085	0.658804	0.687927		0.194862	0.22059	0.238519	0.232453	0.225827
		32	0.672629	0.687141	0.682577	0.79251	0.674377	0.651643	0.663324	0.699102	0.676472	0.657822	0.673327	0.698876	0.665067	0.67482	0.671385	0.728346	0.714345	0.702289	0.727318	0.735672		0.682649	0.690768	0.697057	0.726899	0.70933	0.679272	0.682002	0.684478	0.675018	0.691067	0.688202	0.716093	0.723219	0.713661	0.713521	0.730249	0.6578	0.68637	0.714832	0.757113		0.224731	0.244265	0.260589	0.245335	0.250586
		32.2	0.728691	0.733572	0.733062	0.870436	0.733151	0.710945	0.725436	0.75783	0.725591	0.708653	0.725215	0.753401	0.725031	0.730556	0.728131	0.786182	0.770426	0.767532	0.789357	0.797086		0.733631	0.738377	0.742127	0.781263	0.766034	0.741773	0.733336	0.742007	0.728069	0.73921	0.740623	0.766096	0.779158	0.769895	0.772141	0.789099	0.714531	0.747163	0.779462	0.812025		0.24792	0.263981	0.282265	0.271134	0.272812
		32.4	0.781591	0.7853	0.780861	0.918786	0.784308	0.767395	0.771129	0.804036	0.777003	0.761857	0.780005	0.801756	0.777835	0.782929	0.776603	0.839251	0.826979	0.83039	0.838126	0.852907		0.789518	0.792394	0.794379	0.832045	0.820234	0.797721	0.792389	0.800024	0.781939	0.790017	0.788236	0.82031	0.833085	0.823449	0.825161	0.841038	0.773538	0.802376	0.831074	0.871583		0.264498	0.288534	0.303823	0.292113	0.290234
		32.6	0.826811	0.838598	0.833598	0.975289	0.836237	0.814335	0.827374	0.86025	0.822345	0.807921	0.826414	0.849307	0.825839	0.835658	0.834225	0.888614	0.882053	0.883376	0.893173	0.908817		0.837159	0.844143	0.852368	0.885035	0.870273	0.849352	0.847134	0.853421	0.826461	0.846605	0.838481	0.868723	0.885933	0.875341	0.88336	0.895487	0.831866	0.857522	0.888836	0.928214		0.282052	0.309993	0.32186	0.310007	0.315398
		32.8	0.875107	0.884034	0.883812	1.03171	0.881639	0.868614	0.879167	0.9109	0.866392	0.855257	0.874015	0.90136	0.876476	0.884654	0.884522	0.940734	0.926683	0.936435	0.945624	0.960388		0.887712	0.891841	0.896641	0.929606	0.932711	0.904209	0.895625	0.909116	0.877771	0.890326	0.887575	0.914185	0.941036	0.929523	0.926646	0.939764	0.875581	0.90823	0.938783	0.980541		0.309052	0.329464	0.346759	0.333103	0.336049
		33	0.922234	0.931524	0.924142	1.0835	0.93326	0.916778	0.925025	0.954627	0.912351	0.900032	0.917475	0.93996	0.923371	0.935044	0.934993	0.987053	0.980661	0.984554	0.99188	1.01079		0.93562	0.93858	0.945066	0.980245	0.974468	0.954346	0.943597	0.953339	0.923346	0.938653	0.935206	0.958597	0.985002	0.973338	0.97323	1.00115	0.926852	0.959895	0.984872	1.03377		0.324009	0.353351	0.366794	0.345275	0.358283
		33.2	0.966444	0.976203	0.9688	1.12637	0.974248	0.961271	0.968811	1.00523	0.954146	0.943906	0.961651	0.988815	0.969622	0.981527	0.977432	1.0335	1.03587	1.03616	1.04167	1.05482		0.974563	0.983711	0.986849	1.02792	1.02468	0.998144	0.999065	1.00167	0.960655	0.981023	0.979108	1.01128	1.02691	1.0208	1.02257	1.03802	0.978865	1.00908	1.04005	1.08122		0.342185	0.370759	0.387551	0.369795	0.379177
		33.4	1.00859	1.01493	1.01556	1.17315	1.02509	1.00787	1.01631	1.05065	0.998013	0.98765	0.999342	1.0289	1.01074	1.02626	1.02243	1.08346	1.07823	1.08232	1.08059	1.10003		1.02436	1.02615	1.03521	1.07107	1.06939	1.0475	1.04238	1.04218	1.00598	1.02717	1.01857	1.05337	1.06961	1.06588	1.06134	1.08784	1.02612	1.05204	1.08241	1.12758		0.360929	0.389866	0.405668	0.383437	0.402196
		33.6	1.04774	1.05924	1.05627	1.23059	1.06238	1.05547	1.06115	1.08893	1.03663	1.0226	1.03922	1.06961	1.05003	1.06749	1.06021	1.12289	1.12361	1.12433	1.12127	1.14282		1.06814	1.07173	1.07028	1.1147	1.1101	1.09086	1.0896	1.08891	1.04559	1.06782	1.05624	1.09084	1.11611	1.10125	1.10264	1.1294	1.06788	1.09442	1.11825	1.17118		0.380741	0.413172	0.423895	0.410054	0.419753
		33.8	1.08567	1.10323	1.09481	1.26152	1.09935	1.09563	1.09883	1.13597	1.07358	1.06774	1.08268	1.10569	1.08808	1.10364	1.10147	1.15914	1.1617	1.16758	1.16247	1.18139		1.10261	1.10995	1.11713	1.15759	1.15461	1.13308	1.12674	1.13223	1.08355	1.09871	1.09921	1.12781	1.14917	1.14596	1.14698	1.16741	1.11072	1.13912	1.16074	1.20867		0.400756	0.428495	0.450405	0.425989	0.441412
		34	1.12452	1.14636	1.13574	1.31223	1.14021	1.13596	1.14159	1.17368	1.10434	1.10364	1.11049	1.14216	1.12425	1.14139	1.14625	1.20024	1.19876	1.20453	1.19736	1.21477		1.13721	1.14884	1.15011	1.19288	1.1879	1.17137	1.17337	1.1699	1.11878	1.14365	1.13677	1.16209	1.18783	1.18063	1.18337	1.19958	1.15315	1.17189	1.19316	1.24426		0.420186	0.4487	0.466014	0.445567	0.457134
		34.2	1.15637	1.18058	1.17718	1.35169	1.17827	1.17572	1.17606	1.20364	1.13701	1.13448	1.14802	1.17676	1.16707	1.17923	1.17423	1.23718	1.2374	1.24089	1.23449	1.25064		1.17689	1.17768	1.18662	1.2319	1.22682	1.20795	1.21019	1.20486	1.15709	1.173	1.16689	1.19545	1.21932	1.21726	1.21802	1.23839	1.18579	1.21524	1.23296	1.27548		0.439	0.46942	0.483533	0.467987	0.477568
		34.4	1.19386	1.21416	1.20577	1.39388	1.21156	1.20814	1.21843	1.24029	1.16948	1.16759	1.18157	1.20642	1.19824	1.20975	1.20729	1.26756	1.27059	1.27827	1.26431	1.28129		1.20956	1.21476	1.21942	1.2621	1.26606	1.24806	1.24603	1.24001	1.19208	1.2065	1.19869	1.22257	1.25591	1.25183	1.24989	1.26753	1.22261	1.24732	1.26689	1.31298		0.456674	0.484283	0.502305	0.481016	0.50044
		34.6	1.22314	1.24559	1.23872	1.42548	1.2522	1.24411	1.25205	1.27842	1.19729	1.19336	1.21366	1.23801	1.22223	1.24001	1.2445	1.29979	1.3031	1.31136	1.29123	1.31665		1.24111	1.25133	1.25051	1.30034	1.294	1.27759	1.28217	1.2771	1.21826	1.24061	1.23346	1.25958	1.28539	1.28147	1.28025	1.29417	1.26161	1.28359	1.29809	1.3435		0.477066	0.502726	0.52012	0.49837	0.515616
		34.8	1.25669	1.27591	1.26923	1.46831	1.28331	1.28055	1.2865	1.30676	1.22212	1.22664	1.24253	1.26453	1.25463	1.26947	1.27123	1.32638	1.33475	1.34367	1.31893	1.33837		1.27129	1.27768	1.27672	1.32874	1.32429	1.32089	1.31166	1.30833	1.24439	1.26387	1.25849	1.28734	1.312	1.3119	1.31269	1.32786	1.29278	1.3119	1.32476	1.37331		0.491345	0.520719	0.536304	0.519457	0.53465
		35	1.28218	1.30379	1.30034	1.49686	1.30586	1.29997	1.31854	1.33368	1.24962	1.25195	1.27042	1.29496	1.28186	1.30543	1.29944	1.35535	1.36523	1.37539	1.34848	1.3688		1.30218	1.30932	1.30777	1.35808	1.3555	1.3449	1.34702	1.33868	1.26676	1.29244	1.28491	1.31004	1.33882	1.33497	1.34014	1.35753	1.32083	1.34004	1.34846	1.39815		0.505827	0.537928	0.55381	0.536313	0.552162
		35.2	1.30814	1.33685	1.32487	1.52192	1.3357	1.33059	1.34325	1.37058	1.27352	1.279	1.2991	1.32029	1.3066	1.32737	1.32536	1.38393	1.39342	1.40485	1.36962	1.39658		1.33034	1.33856	1.33966	1.37918	1.38238	1.37499	1.37357	1.36772	1.29355	1.3227	1.31447	1.3379	1.36202	1.36094	1.36419	1.38322	1.35277	1.36976	1.38044	1.42246		0.529551	0.551644	0.570987	0.554193	0.563226
		35.4	1.34053	1.36562	1.35393	1.5678	1.36251	1.36616	1.37036	1.39265	1.29911	1.30853	1.32641	1.35013	1.32874	1.34802	1.34591	1.40898	1.41747	1.42572	1.391	1.41839		1.35711	1.3655	1.36352	1.40673	1.40978	1.40331	1.39781	1.39214	1.31869	1.34308	1.34013	1.36299	1.39086	1.38671	1.38223	1.40664	1.37485	1.39724	1.40301	1.44183		0.544427	0.570002	0.587457	0.566038	0.582326
		35.6	1.36199	1.38504	1.37494	1.59592	1.38633	1.38369	1.39722	1.41163	1.32042	1.33094	1.3397	1.36506	1.35051	1.37158	1.37096	1.42142	1.44125	1.45647	1.41379	1.43823		1.3802	1.38795	1.3889	1.43425	1.43437	1.42769	1.41862	1.41808	1.33985	1.36804	1.35656	1.38613	1.40018	1.40953	1.40472	1.42543	1.40821	1.41892	1.42056	1.46496		0.55728	0.586745	0.604958	0.581633	0.603517
		35.8	1.38395	1.41321	1.39997	1.61115	1.40948	1.41065	1.41818	1.43396	1.34116	1.34768	1.37264	1.38364	1.37283	1.39427	1.39278	1.44891	1.46318	1.47495	1.43361	1.45773		1.40422	1.40663	1.41877	1.4566	1.45902	1.45233	1.44729	1.43558	1.36175	1.39295	1.37813	1.40825	1.42629	1.42889	1.42569	1.4515	1.43339	1.44138	1.44877	1.48466		0.574904	0.605404	0.621041	0.599446	0.621274
		36	1.40843	1.43544	1.42477	1.63802	1.43419	1.43405	1.44133	1.46025	1.3585	1.36963	1.38793	1.40798	1.39632	1.41618	1.41233	1.46498	1.48732	1.49425	1.45596	1.48023		1.42734	1.43793	1.44075	1.48225	1.48111	1.47243	1.46401	1.46205	1.38695	1.41448	1.40268	1.42521	1.44385	1.44775	1.44788	1.46847	1.45396	1.46337	1.46105	1.49873		0.586547	0.6213	0.633316	0.619153	0.636323
		36.2	1.42834	1.46131	1.4443	1.67352	1.45342	1.45949	1.46727	1.4803	1.37936	1.38719	1.4046	1.42887	1.4147	1.43174	1.42925	1.4828	1.50756	1.51379	1.47255	1.49372		1.44701	1.45562	1.45598	1.50207	1.49449	1.49873	1.48822	1.48419	1.40154	1.43063	1.42129	1.44557	1.46321	1.46257	1.46071	1.4837	1.46724	1.48812	1.47771	1.51954		0.609209	0.63781	0.658242	0.629309	0.653255
		36.4	1.44992	1.47465	1.46412	1.66826	1.47088	1.47397	1.48391	1.49526	1.40689	1.40854	1.42703	1.44256	1.42991	1.45033	1.45027	1.50661	1.52605	1.53591	1.48478	1.50635		1.47334	1.47468	1.48235	1.5154	1.51395	1.51437	1.50741	1.49969	1.41722	1.44826	1.43824	1.46429	1.47851	1.48144	1.48489	1.50549	1.48683	1.4994	1.50052	1.53517		0.623359	0.652644	0.669971	0.651197	0.670504
		36.6	1.46571	1.49771	1.48403	1.69625	1.49029	1.50019	1.50222	1.51445	1.41528	1.42893	1.44286	1.46272	1.44619	1.46233	1.467	1.51204	1.54322	1.5517	1.50439	1.52547		1.48279	1.49299	1.49364	1.54327	1.53446	1.52967	1.5243	1.52202	1.43682	1.46148	1.45551	1.48053	1.49252	1.49942	1.49361	1.51592	1.51412	1.52134	1.51423	1.54701		0.643482	0.664139	0.687551	0.665353	0.690683
		36.8	1.48004	1.51259	1.50196	1.73249	1.50854	1.5131	1.52102	1.53328	1.4293	1.4417	1.46305	1.48387	1.461	1.48012	1.48347	1.5352	1.56002	1.57005	1.52547	1.53857		1.50542	1.51167	1.51117	1.55369	1.54958	1.55087	1.54666	1.53618	1.44533	1.47623	1.4725	1.49155	1.50949	1.51514	1.51096	1.53685	1.52985	1.5373	1.52479	1.55869		0.657109	0.67945	0.697085	0.678488	0.699636
		37	1.49704	1.53046	1.51743	1.73751	1.52645	1.53746	1.54157	1.54885	1.44997	1.45535	1.47806	1.49373	1.48272	1.49608	1.4949	1.55022	1.5713	1.58489	1.53304	1.55038		1.52186	1.52589	1.52653	1.57386	1.56432	1.57018	1.56622	1.55187	1.46903	1.49146	1.48891	1.50902	1.5229	1.52239	1.52503	1.54781	1.54688	1.55539	1.5358	1.57285		0.666225	0.694683	0.710288	0.69303	0.715217
		37.2	1.51809	1.54865	1.53295	1.75825	1.54625	1.54904	1.55461	1.56626	1.46619	1.46917	1.48845	1.50818	1.49111	1.50595	1.51007	1.56453	1.58993	1.59841	1.55007	1.5632		1.5397	1.53532	1.54268	1.58591	1.58135	1.58425	1.57597	1.56942	1.48052	1.50682	1.49725	1.52668	1.53503	1.53787	1.54129	1.55958	1.56918	1.56715	1.55779	1.58067		0.680798	0.707781	0.727792	0.708079	0.724921
		37.4	1.52988	1.56329	1.55641	1.77497	1.5633	1.56428	1.57096	1.57788	1.47639	1.49186	1.501	1.52556	1.50771	1.52221	1.52201	1.57478	1.60628	1.61397	1.55549	1.57443		1.55538	1.55458	1.55795	1.60062	1.598	1.59773	1.59322	1.58221	1.49241	1.52118	1.50943	1.53392	1.55061	1.55215	1.55134	1.57353	1.574	1.58576	1.56422	1.59542		0.698634	0.723884	0.736672	0.72285	0.73901
		37.6	1.54492	1.57713	1.56259	1.80347	1.57314	1.58173	1.58389	1.58925	1.48607	1.50075	1.51797	1.53442	1.51561	1.52782	1.53407	1.58567	1.61393	1.63149	1.56569	1.58634		1.56609	1.56916	1.57173	1.61864	1.61357	1.61113	1.60966	1.5951	1.50842	1.53177	1.52207	1.54485	1.56101	1.57114	1.56204	1.5813	1.59317	1.5959	1.57427	1.60557		0.710746	0.733719	0.755601	0.739297	0.754792
		37.8	1.55906	1.59257	1.57717	1.80887	1.58948	1.58957	1.59531	1.60534	1.50108	1.51286	1.53146	1.54202	1.52664	1.54536	1.54267	1.5942	1.63007	1.64137	1.58092	1.59188		1.57952	1.58755	1.58851	1.63006	1.62363	1.62156	1.61621	1.61064	1.51939	1.54226	1.5382	1.55488	1.57497	1.57614	1.57126	1.59612	1.60881	1.60812	1.58987	1.61481		0.723597	0.750977	0.771396	0.744917	0.765555
		38	1.57717	1.60969	1.59142	1.82839	1.60039	1.60459	1.60479	1.6165	1.5126	1.52418	1.54245	1.55626	1.53817	1.55129	1.55787	1.60521	1.64077	1.65319	1.58486	1.60709		1.58887	1.59658	1.59824	1.6459	1.63439	1.63223	1.623	1.62239	1.52984	1.55882	1.55064	1.57001	1.58199	1.58858	1.58538	1.60106	1.61864	1.62139	1.59699	1.62092		0.738329	0.761995	0.778513	0.76281	0.782186
		38.2	1.58335	1.6147	1.59972	1.84401	1.61553	1.61723	1.62726	1.62764	1.52232	1.53695	1.55285	1.57103	1.55123	1.5658	1.56087	1.6167	1.65051	1.66641	1.59763	1.62013		1.59716	1.60555	1.60681	1.65883	1.64635	1.65236	1.64298	1.62787	1.53932	1.56867	1.55473	1.58783	1.58909	1.60073	1.59632	1.61547	1.6352	1.63623	1.60649	1.63414		0.749341	0.778894	0.796011	0.771579	0.791848
		38.4	1.59566	1.62957	1.61376	1.85896	1.62099	1.62541	1.63407	1.64319	1.53591	1.54467	1.56082	1.58244	1.56607	1.57122	1.57274	1.63376	1.65986	1.67988	1.60862	1.63051		1.61271	1.62055	1.62206	1.66736	1.65784	1.66286	1.65047	1.64088	1.55211	1.58294	1.56509	1.59165	1.60149	1.60678	1.60515	1.62725	1.64287	1.65024	1.61438	1.63181		0.757795	0.796882	0.806445	0.780944	0.806866
		38.6	1.60424	1.6403	1.62326	1.86836	1.63087	1.6365	1.64566	1.65175	1.54392	1.55518	1.57462	1.58607	1.56985	1.5859	1.57944	1.63967	1.67417	1.6879	1.61109	1.63475		1.62546	1.62673	1.63237	1.67747	1.67056	1.66886	1.66106	1.65587	1.55532	1.58614	1.57412	1.59462	1.60904	1.6161	1.61504	1.63008	1.66142	1.6577	1.62546	1.64106		0.778073	0.802932	0.819487	0.797512	0.822824
		38.8	1.61831	1.65328	1.63158	1.88437	1.642	1.64916	1.65293	1.66334	1.55228	1.56368	1.5865	1.59799	1.57872	1.59126	1.588	1.644	1.68548	1.69885	1.6212	1.64187		1.63801	1.63951	1.64396	1.68793	1.67506	1.6849	1.67722	1.66126	1.56627	1.59038	1.5859	1.60504	1.61997	1.6271	1.62116	1.64703	1.66649	1.6709	1.62992	1.65251		0.787131	0.813777	0.832876	0.815351	0.841588
		39	1.62965	1.65937	1.64587	1.89181	1.64944	1.66407	1.66898	1.67172	1.56018	1.57076	1.59262	1.60977	1.58932	1.59938	1.59905	1.65233	1.68663	1.70554	1.63402	1.64991		1.64723	1.64968	1.65538	1.70418	1.69037	1.69663	1.6835	1.6727	1.57496	1.60595	1.59385	1.61347	1.62325	1.63275	1.62996	1.64663	1.67526	1.67372	1.64118	1.65419		0.800347	0.834954	0.850519	0.828687	0.853075
		39.2	1.63668	1.67358	1.65096	1.90217	1.66004	1.66803	1.67383	1.67852	1.5639	1.57926	1.60114	1.61252	1.59551	1.60292	1.60827	1.65708	1.69972	1.71126	1.63717	1.6611		1.65713	1.65938	1.65956	1.7025	1.70166	1.70023	1.68642	1.67701	1.58314	1.61219	1.59991	1.62403	1.63014	1.6378	1.63489	1.65846	1.68536	1.68365	1.64447	1.66433		0.813028	0.838153	0.863645	0.837376	0.863753
		39.4	1.64758	1.68671	1.66751	1.90159	1.66501	1.67698	1.68117	1.68684	1.57673	1.58799	1.60703	1.62694	1.60549	1.61728	1.6173	1.66707	1.70495	1.71616	1.64646	1.66314		1.66207	1.6664	1.67301	1.71825	1.70796	1.70735	1.69822	1.68971	1.5912	1.62387	1.61325	1.63446	1.63909	1.64438	1.64487	1.66356	1.69287	1.69484	1.65651	1.67064		0.830336	0.856732	0.871268	0.848935	0.872621
		39.6	1.65678	1.68992	1.67585	1.92431	1.67907	1.68435	1.69165	1.69847	1.57894	1.59406	1.61814	1.63267	1.61305	1.6205	1.61993	1.67397	1.71476	1.73042	1.65048	1.67175		1.6695	1.67808	1.67872	1.72736	1.71057	1.71577	1.70519	1.6907	1.60016	1.62719	1.62476	1.64163	1.64126	1.65126	1.63993	1.67114	1.7026	1.7042	1.663	1.6714		0.840226	0.868058	0.879723	0.855333	0.88667
		39.8	1.66021	1.69619	1.68031	1.92596	1.68407	1.69251	1.69937	1.70455	1.5947	1.60589	1.62601	1.63865	1.62004	1.62363	1.62636	1.67673	1.72874	1.73567	1.6613	1.67348		1.68054	1.68436	1.69052	1.73492	1.72026	1.72597	1.71741	1.70481	1.60262	1.62743	1.62485	1.6445	1.65464	1.66083	1.6494	1.67342	1.71554	1.70526	1.66145	1.67881		0.848964	0.872841	0.889477	0.872429	0.901059
		40	1.66981	1.70448	1.68948	1.93338	1.68961	1.69644	1.70642	1.71367	1.59792	1.60789	1.63065	1.64637	1.62476	1.63112	1.63796	1.68677	1.72507	1.74574	1.66387	1.68269		1.69307	1.69126	1.69952	1.7393	1.72658	1.72941	1.72405	1.70778	1.60745	1.64283	1.63617	1.65115	1.65447	1.66879	1.6593	1.684	1.72277	1.71792	1.66617	1.68133		0.861626	0.888394	0.900213	0.886249	0.913801
		40.2	1.67695	1.71391	1.70052	1.951	1.70039	1.70439	1.71897	1.71473	1.60578	1.61943	1.63732	1.64859	1.63577	1.63777	1.64407	1.69148	1.73534	1.74873	1.67382	1.68288		1.69652	1.69354	1.70407	1.74973	1.72812	1.74373	1.73096	1.72212	1.61977	1.6458	1.6371	1.65874	1.66434	1.67046	1.66255	1.68584	1.72785	1.72612	1.67515	1.68642		0.870197	0.900103	0.916161	0.898439	0.919975
		40.4	1.68376	1.72226	1.7031	1.95736	1.70578	1.72046	1.72362	1.726	1.60981	1.6233	1.64394	1.65182	1.63721	1.64534	1.64541	1.69503	1.74197	1.75977	1.67619	1.68816		1.70442	1.70685	1.70736	1.75787	1.73828	1.74477	1.73975	1.72625	1.62444	1.65223	1.64414	1.66305	1.66533	1.67326	1.67013	1.69268	1.73972	1.72859	1.68059	1.69025		0.880209	0.911289	0.931141	0.899999	0.932141
		40.6	1.68974	1.72747	1.71476	1.96851	1.71463	1.71893	1.72448	1.73208	1.61765	1.62834	1.65025	1.66326	1.64441	1.64393	1.65493	1.6954	1.74814	1.76254	1.67884	1.69182		1.71009	1.7109	1.71505	1.76468	1.74764	1.75345	1.74545	1.72988	1.62839	1.65501	1.65225	1.66924	1.66778	1.68046	1.67731	1.6953	1.74908	1.73992	1.68114	1.69494		0.89154	0.916635	0.939225	0.916657	0.938887
		40.8	1.69652	1.73136	1.71933	1.96403	1.72535	1.73152	1.73329	1.73523	1.62391	1.63617	1.65201	1.66667	1.65112	1.64893	1.66125	1.70481	1.75171	1.76832	1.68526	1.70147		1.71456	1.71781	1.72262	1.77344	1.75288	1.76443	1.75356	1.73647	1.63343	1.6613	1.65727	1.6743	1.67674	1.67983	1.68025	1.69986	1.75135	1.74314	1.68981	1.69838		0.906844	0.933917	0.949165	0.927883	0.949659
		41	1.7027	1.74113	1.72339	1.98415	1.72814	1.73337	1.73967	1.74021	1.62689	1.63576	1.65847	1.66996	1.65944	1.65868	1.66501	1.70825	1.75762	1.77516	1.68752	1.7067		1.71864	1.72531	1.72433	1.7786	1.75884	1.77216	1.75373	1.74623	1.64087	1.67097	1.66051	1.67688	1.67751	1.68944	1.68315	1.70816	1.75537	1.74933	1.68911	1.70298		0.909921	0.939899	0.960373	0.932745	0.962559
		41.2	1.7075	1.74713	1.73173	1.99051	1.73334	1.73994	1.74267	1.74971	1.63501	1.64828	1.6633	1.6753	1.65881	1.66199	1.66514	1.71537	1.76702	1.77831	1.69321	1.70644		1.72513	1.72933	1.73069	1.77664	1.76644	1.77062	1.75952	1.75099	1.64529	1.67337	1.66511	1.68337	1.68656	1.69383	1.69091	1.70912	1.76216	1.76034	1.69697	1.71054		0.92067	0.960229	0.973238	0.945376	0.974475
		41.4	1.71646	1.75333	1.73089	2.00095	1.73829	1.74711	1.7487	1.75584	1.63687	1.6489	1.66244	1.6861	1.66255	1.66346	1.67176	1.72404	1.76936	1.78323	1.69898	1.71141		1.73122	1.73703	1.73935	1.78678	1.77049	1.77331	1.7614	1.75345	1.64952	1.67532	1.66988	1.68236	1.69014	1.69924	1.68811	1.71625	1.76662	1.76236	1.6972	1.70831		0.932521	0.961898	0.980444	0.957567	0.981348
		41.6	1.724	1.75591	1.73844	2.00361	1.74509	1.75218	1.75969	1.75604	1.63599	1.65424	1.67624	1.68405	1.66862	1.66936	1.67541	1.71676	1.77386	1.79058	1.70046	1.71252		1.74158	1.73908	1.7408	1.79623	1.7676	1.77987	1.76856	1.7618	1.65448	1.68649	1.67135	1.69156	1.69743	1.70302	1.6966	1.71759	1.77415	1.76774	1.70751	1.71247		0.942245	0.976164	0.990222	0.969417	0.996119
		41.8	1.72975	1.75917	1.74079	2.00841	1.749	1.7505	1.75872	1.76177	1.6436	1.6516	1.67904	1.68839	1.67807	1.67042	1.67699	1.72633	1.77723	1.79341	1.70051	1.72258		1.74733	1.74617	1.74605	1.8007	1.773	1.78221	1.77646	1.75828	1.6555	1.68394	1.67254	1.69241	1.69286	1.70553	1.70235	1.72304	1.78176	1.77082	1.70484	1.71947		0.950978	0.984159	1.00633	0.974837	1.00877
		42	1.73317	1.77503	1.74904	2.02267	1.75036	1.75467	1.76755	1.76626	1.6462	1.66284	1.67871	1.69073	1.67786	1.6739	1.68273	1.72983	1.78847	1.7983	1.70714	1.72066		1.75123	1.7453	1.75162	1.80962	1.78115	1.78702	1.78001	1.76857	1.66276	1.68762	1.68505	1.70227	1.69906	1.71147	1.70257	1.72322	1.78817	1.78129	1.70839	1.71503		0.963402	0.99009	1.0129	0.990961	1.01462
		42.2	1.73842	1.77107	1.75151	2.02264	1.75728	1.76881	1.76968	1.77286	1.6513	1.66794	1.6827	1.70021	1.6818	1.68038	1.68508	1.72972	1.78502	1.80379	1.70891	1.72419		1.75407	1.75181	1.75696	1.80428	1.7877	1.79778	1.79025	1.7706	1.66668	1.69382	1.68761	1.70257	1.70015	1.71673	1.70516	1.72885	1.7862	1.78025	1.71154	1.71554		0.976641	1.004	1.02031	0.995386	1.02648
		42.4	1.73638	1.77608	1.755	2.02004	1.7604	1.77123	1.77939	1.77047	1.65726	1.67384	1.69082	1.70049	1.68935	1.68223	1.68967	1.73186	1.79567	1.80419	1.71089	1.73037		1.75876	1.75975	1.76531	1.81226	1.78732	1.80068	1.7898	1.77623	1.67395	1.69177	1.68979	1.70482	1.69953	1.71752	1.70418	1.73273	1.79429	1.78548	1.71509	1.72187		0.983357	1.00994	1.02806	1.0022	1.033
		42.6	1.74801	1.77836	1.76469	2.03503	1.76413	1.76994	1.7779	1.77252	1.66438	1.67264	1.6967	1.70591	1.69325	1.68541	1.69304	1.73629	1.79922	1.80815	1.71598	1.7357		1.76585	1.76091	1.77094	1.81373	1.79087	1.79883	1.79714	1.78193	1.67006	1.69753	1.69	1.70955	1.70832	1.71742	1.71099	1.73297	1.79963	1.78885	1.71393	1.72295		0.991052	1.02018	1.04353	1.02082	1.04434
		42.8	1.74768	1.78435	1.76945	2.02236	1.76964	1.78067	1.78175	1.78538	1.66504	1.67734	1.69508	1.70519	1.69432	1.68238	1.69502	1.73967	1.79653	1.81312	1.7204	1.73831		1.76816	1.771	1.77417	1.81541	1.79664	1.80864	1.80196	1.78477	1.67295	1.70604	1.69543	1.70998	1.70754	1.71995	1.71203	1.73272	1.80129	1.79385	1.72136	1.72355		1.00096	1.02676	1.04777	1.02794	1.05452
		43	1.75395	1.78979	1.7753	2.05365	1.76744	1.78129	1.78992	1.78948	1.66901	1.68082	1.69918	1.70683	1.70267	1.68972	1.70057	1.73798	1.80251	1.8199	1.72302	1.73797		1.76767	1.77342	1.77739	1.82993	1.80045	1.80804	1.80822	1.78956	1.6761	1.70773	1.69745	1.71637	1.71404	1.72296	1.71217	1.73803	1.80843	1.79621	1.72425	1.72342		1.00516	1.03776	1.05965	1.03266	1.05788
		43.2	1.75573	1.79467	1.77889	2.04884	1.77488	1.7836	1.78787	1.78862	1.67406	1.69013	1.70484	1.71064	1.70258	1.69145	1.69769	1.74325	1.80329	1.82166	1.72461	1.73676		1.77232	1.77186	1.78155	1.83333	1.8026	1.81272	1.80378	1.79007	1.68403	1.70859	1.704	1.7138	1.7164	1.72784	1.71776	1.74239	1.8104	1.80145	1.73028	1.72598		1.01619	1.04544	1.06668	1.0432	1.06919
		43.4	1.75613	1.79704	1.77936	2.04788	1.78197	1.78725	1.79469	1.79337	1.67563	1.69223	1.70969	1.71823	1.70749	1.69473	1.70489	1.75014	1.80597	1.82467	1.7289	1.7437		1.77969	1.7837	1.77787	1.82397	1.80406	1.81778	1.80936	1.79609	1.68475	1.71071	1.70884	1.72182	1.71874	1.72653	1.71906	1.74851	1.81321	1.80678	1.72874	1.72812		1.02593	1.05633	1.07283	1.04617	1.07629
		43.6	1.76458	1.80206	1.7861	2.0516	1.78145	1.78983	1.79967	1.79554	1.6787	1.69011	1.71114	1.71673	1.70489	1.69549	1.7127	1.74516	1.81093	1.83003	1.73127	1.74148		1.78108	1.77932	1.78622	1.83561	1.80735	1.81963	1.81871	1.79833	1.68823	1.71398	1.71079	1.72421	1.71802	1.7269	1.7261	1.74601	1.81577	1.80585	1.72997	1.73735		1.03257	1.06577	1.08503	1.05988	1.088
		43.8	1.7673	1.80201	1.7857	2.06441	1.78972	1.79122	1.8009	1.79141	1.68682	1.70171	1.7119	1.72109	1.71597	1.70104	1.70817	1.75074	1.81465	1.83333	1.73454	1.74683		1.7879	1.7853	1.78805	1.83875	1.81526	1.8243	1.81302	1.80393	1.68457	1.71379	1.7108	1.7221	1.72077	1.7312	1.72209	1.74971	1.82217	1.80924	1.7321	1.73735		1.03667	1.07531	1.09184	1.06519	1.09859
		44	1.77003	1.8044	1.78919	2.05233	1.78889	1.79383	1.80692	1.79715	1.68745	1.69642	1.71386	1.72444	1.71294	1.70237	1.70785	1.75477	1.81791	1.83426	1.73687	1.74704		1.78449	1.78951	1.79315	1.84586	1.81372	1.82524	1.81237	1.80573	1.69242	1.71642	1.71176	1.72613	1.72348	1.73436	1.72539	1.75396	1.83188	1.8124	1.7323	1.73107		1.04914	1.08013	1.09915	1.07886	1.10724
		44.2	1.7693	1.80679	1.79157	2.06383	1.79825	1.80314	1.80498	1.80033	1.69213	1.69888	1.71522	1.7249	1.71616	1.70486	1.7131	1.75581	1.82014	1.83663	1.73877	1.75365		1.79239	1.78908	1.79355	1.84828	1.8148	1.83051	1.81705	1.81128	1.69754	1.71819	1.71595	1.72821	1.72726	1.7324	1.72777	1.75161	1.83075	1.82197	1.72649	1.73732		1.06434	1.0897	1.11013	1.08058	1.1119
		44.4	1.77495	1.81226	1.79144	2.05715	1.79844	1.80315	1.80992	1.80653	1.69653	1.70302	1.72285	1.73103	1.72066	1.70744	1.71567	1.75517	1.8231	1.8392	1.73659	1.75412		1.79367	1.79183	1.7955	1.84933	1.82025	1.834	1.82624	1.80888	1.70004	1.72477	1.71866	1.72718	1.72863	1.73618	1.731	1.75566	1.83142	1.82335	1.73576	1.74323		1.06791	1.09642	1.10984	1.09103	1.12106
		44.6	1.7792	1.81547	1.79682	2.07432	1.80057	1.79856	1.80662	1.81029	1.69748	1.70244	1.72567	1.73275	1.7222	1.70588	1.71486	1.75548	1.82697	1.84094	1.7401	1.75604		1.79683	1.79485	1.79843	1.85383	1.82094	1.83469	1.82468	1.81198	1.70315	1.72654	1.72101	1.73213	1.73053	1.73968	1.73229	1.75239	1.84093	1.82894	1.74039	1.73244		1.08145	1.1053	1.12202	1.09704	1.12384
		44.8	1.78271	1.81852	1.8003	2.06745	1.80635	1.80846	1.81479	1.81276	1.69567	1.70641	1.72438	1.73584	1.72021	1.71162	1.71894	1.75888	1.82558	1.84379	1.73857	1.76229		1.80418	1.80159	1.79776	1.85619	1.82482	1.83893	1.82692	1.81451	1.70817	1.72425	1.73046	1.73446	1.73667	1.74517	1.72806	1.75686	1.83342	1.82724	1.7381	1.73918		1.08672	1.1099	1.13005	1.11036	1.13384
		45	1.78221	1.82694	1.80551	2.06345	1.80548	1.81005	1.81812	1.81409	1.70147	1.71027	1.72196	1.73532	1.72913	1.71436	1.72246	1.76358	1.8274	1.84602	1.74701	1.75844		1.80606	1.80804	1.80732	1.85857	1.82768	1.84153	1.83586	1.81993	1.7086	1.73423	1.72175	1.73669	1.73204	1.74247	1.73386	1.76304	1.83928	1.83083	1.74223	1.74208		1.09264	1.11563	1.14212	1.11409	1.14007
		45.2	1.79094	1.82896	1.80726	2.094	1.80197	1.80697	1.81227	1.81973	1.70417	1.71073	1.72757	1.74103	1.72726	1.71178	1.718	1.76778	1.83377	1.84523	1.74645	1.761		1.79973	1.80295	1.81005	1.8568	1.83032	1.83948	1.83519	1.81519	1.71003	1.7324	1.72368	1.74166	1.73626	1.75211	1.73639	1.76216	1.84437	1.83036	1.74376	1.74236		1.09374	1.12613	1.14967	1.12711	1.14491
		45.4	1.78793	1.83016	1.81327	2.08548	1.81131	1.81981	1.82343	1.82247	1.70156	1.71742	1.73009	1.74078	1.73333	1.71584	1.71912	1.76799	1.83547	1.85059	1.74837	1.76395		1.80943	1.80896	1.81104	1.86179	1.83335	1.83771	1.84007	1.82085	1.70807	1.73653	1.72517	1.74079	1.73792	1.746	1.73716	1.7604	1.84717	1.83069	1.74183	1.74206		1.10825	1.13626	1.15266	1.13197	1.15265
		45.6	1.79403	1.83146	1.81315	2.08506	1.80757	1.82127	1.82716	1.82605	1.71087	1.71593	1.73037	1.74687	1.73363	1.71922	1.72145	1.76957	1.83193	1.85403	1.75206	1.76764		1.81035	1.80943	1.81369	1.86396	1.83611	1.84608	1.83809	1.81994	1.71119	1.72978	1.73449	1.74155	1.74045	1.74895	1.73905	1.76104	1.84301	1.83397	1.74711	1.74627		1.10605	1.14147	1.1589	1.13512	1.16198
		45.8	1.79473	1.8319	1.81692	2.09586	1.80851	1.81644	1.82661	1.82472	1.7135	1.72025	1.73547	1.74105	1.74279	1.71137	1.72457	1.76735	1.83423	1.85455	1.7549	1.76399		1.80971	1.8099	1.81287	1.865	1.83255	1.85288	1.84092	1.82571	1.71054	1.73616	1.72875	1.74523	1.73884	1.74732	1.73657	1.76829	1.85328	1.8391	1.74974	1.74742		1.11746	1.15195	1.16737	1.14621	1.16839
		46	1.7947	1.82905	1.81973	2.08117	1.80904	1.82145	1.8235	1.8235	1.70816	1.72008	1.73539	1.7471	1.73338	1.71564	1.72665	1.76726	1.83966	1.85969	1.75568	1.76378		1.81954	1.81519	1.81955	1.86827	1.83279	1.85	1.84445	1.83236	1.71069	1.73847	1.72936	1.74525	1.74045	1.75414	1.74097	1.76014	1.85981	1.83691	1.7471	1.74681		1.11874	1.15139	1.1785	1.15237	1.17742
		46.2	1.80658	1.83705	1.81983	2.10931	1.81674	1.82231	1.82716	1.82607	1.71229	1.72281	1.73909	1.75179	1.73856	1.72023	1.72661	1.77251	1.84138	1.85884	1.75562	1.77296		1.81548	1.81298	1.8162	1.86762	1.83508	1.85887	1.84534	1.82843	1.71796	1.73869	1.73253	1.74979	1.74365	1.75405	1.73984	1.77028	1.85688	1.84326	1.75036	1.74779		1.1302	1.165	1.18405	1.15805	1.18687
		46.4	1.80152	1.83639	1.82145	2.09499	1.82041	1.82573	1.8309	1.82624	1.71672	1.72872	1.74357	1.74876	1.74517	1.72022	1.7324	1.7768	1.84081	1.86086	1.75845	1.77042		1.81702	1.81639	1.81955	1.878	1.83804	1.8517	1.84824	1.82597	1.7173	1.74123	1.73254	1.74896	1.73769	1.75955	1.74228	1.77018	1.85741	1.84436	1.75002	1.75228		1.13474	1.17074	1.18627	1.16327	1.18775
		46.6	1.80168	1.83907	1.82285	2.10576	1.82169	1.82425	1.83056	1.83027	1.7207	1.72441	1.74111	1.75405	1.74173	1.72331	1.73236	1.77216	1.84723	1.86013	1.76625	1.77266		1.8242	1.8215	1.82745	1.87597	1.83859	1.85575	1.84388	1.83006	1.72096	1.73862	1.73446	1.75083	1.74352	1.75445	1.74573	1.76754	1.86637	1.84312	1.74943	1.74728		1.14494	1.17298	1.19582	1.16798	1.20092
		46.8	1.80317	1.84164	1.82791	2.10189	1.82583	1.82467	1.83104	1.82376	1.72147	1.72594	1.74307	1.75386	1.74314	1.72418	1.73388	1.7721	1.84177	1.86361	1.75998	1.77007		1.82269	1.81938	1.81923	1.87681	1.84411	1.85688	1.84821	1.83721	1.71743	1.74222	1.74267	1.74467	1.75074	1.75872	1.74316	1.77232	1.86177	1.85165	1.75261	1.74323		1.15568	1.18154	1.20802	1.18315	1.20926
		47	1.80238	1.84212	1.82538	2.1049	1.82532	1.83254	1.83871	1.82762	1.72544	1.72963	1.74512	1.74929	1.74872	1.72602	1.7322	1.77253	1.84685	1.865	1.76699	1.77574		1.82215	1.81675	1.82031	1.88365	1.84442	1.86058	1.84633	1.83389	1.72399	1.74808	1.74364	1.74799	1.74677	1.76111	1.74956	1.77046	1.8601	1.84938	1.7522	1.75216		1.15862	1.18141	1.21331	1.18797	1.21081
		47.2	1.80749	1.8452	1.82719	2.12061	1.8211	1.82623	1.83985	1.83351	1.73071	1.73094	1.74813	1.75076	1.74832	1.72696	1.7389	1.77573	1.84929	1.86346	1.76272	1.77518		1.82379	1.82936	1.82726	1.88231	1.84872	1.85876	1.85298	1.83512	1.72733	1.74653	1.74148	1.75645	1.74646	1.75535	1.74961	1.7724	1.86874	1.85699	1.75678	1.7536		1.16194	1.19213	1.21253	1.19385	1.21877
		47.4	1.81006	1.84783	1.82154	2.10843	1.82901	1.83326	1.83977	1.83604	1.72502	1.7332	1.75259	1.75662	1.75075	1.7244	1.74183	1.77455	1.85198	1.86594	1.7702	1.77551		1.82517	1.82657	1.82948	1.88882	1.84628	1.86108	1.849	1.83985	1.72557	1.75067	1.74909	1.7537	1.74901	1.76378	1.75095	1.77757	1.87334	1.85934	1.75439	1.75016		1.17395	1.20254	1.21908	1.19767	1.219
		47.6	1.80993	1.84361	1.83013	2.10885	1.83104	1.83392	1.84148	1.83513	1.72787	1.73203	1.74716	1.7546	1.75378	1.72984	1.74027	1.77984	1.85312	1.87228	1.76957	1.77733		1.82428	1.82439	1.8291	1.88403	1.84512	1.86037	1.85254	1.83327	1.72749	1.7497	1.74879	1.75522	1.75037	1.76146	1.75189	1.77471	1.86847	1.8607	1.75493	1.7548		1.17803	1.2084	1.22767	1.20644	1.22914
		47.8	1.81611	1.84667	1.83204	2.11764	1.82817	1.83368	1.83983	1.84688	1.72709	1.7367	1.74945	1.75566	1.75279	1.73223	1.73835	1.78103	1.85663	1.86558	1.77183	1.77995		1.83176	1.83287	1.83336	1.88868	1.84962	1.86564	1.85186	1.84346	1.73337	1.74872	1.74642	1.75622	1.75434	1.76501	1.75222	1.77451	1.87592	1.85982	1.76141	1.75676		1.18488	1.21	1.23063	1.21003	1.23776
		48	1.80738	1.85298	1.83009	2.12226	1.8295	1.83906	1.84621	1.84103	1.73066	1.73619	1.75405	1.75635	1.75546	1.72226	1.73889	1.78053	1.85545	1.87067	1.77474	1.78297		1.83308	1.82842	1.83241	1.88628	1.85212	1.8615	1.85259	1.84722	1.72778	1.74997	1.74705	1.75512	1.75637	1.75948	1.757	1.77584	1.87653	1.8592	1.75757	1.75252		1.18942	1.21778	1.23777	1.2179	1.24265
		48.2	1.81321	1.85309	1.8385	2.1174	1.82802	1.83731	1.84695	1.8402	1.73246	1.74343	1.75131	1.76099	1.75544	1.73284	1.74001	1.78307	1.85282	1.87575	1.7739	1.78439		1.83238	1.82711	1.83449	1.89133	1.85304	1.86421	1.858	1.84607	1.73305	1.7493	1.75097	1.75501	1.761	1.76529	1.7531	1.78415	1.87544	1.85679	1.76126	1.75761		1.19057	1.22348	1.24496	1.22574	1.24419
		48.4	1.81661	1.85522	1.83365	2.13024	1.8311	1.83686	1.84455	1.84149	1.74033	1.74056	1.75487	1.76467	1.75733	1.73331	1.74046	1.78292	1.85469	1.87847	1.77309	1.78746		1.83664	1.83378	1.84167	1.89178	1.85243	1.8665	1.86126	1.84478	1.73886	1.75539	1.7543	1.75964	1.76141	1.76639	1.75311	1.77872	1.87947	1.86342	1.75937	1.75362		1.1953	1.22984	1.25314	1.22475	1.24562
		48.6	1.81691	1.84976	1.83933	2.12098	1.83538	1.8368	1.8447	1.84401	1.73348	1.74447	1.75421	1.76406	1.76218	1.73528	1.74097	1.78219	1.86183	1.87909	1.78041	1.78911		1.83807	1.83448	1.84092	1.89157	1.85461	1.86753	1.85923	1.8415	1.72992	1.7493	1.74862	1.7642	1.76079	1.77139	1.75868	1.78202	1.8819	1.86567	1.76022	1.75972		1.20955	1.23726	1.26086	1.22894	1.25884
		48.8	1.8222	1.855	1.83777	2.11816	1.82953	1.83946	1.84473	1.84021	1.7352	1.74287	1.75961	1.76299	1.76398	1.73337	1.7427	1.78652	1.85623	1.87659	1.77623	1.78756		1.83668	1.83224	1.83989	1.89594	1.85464	1.86439	1.86258	1.84735	1.73378	1.75522	1.75207	1.7567	1.76185	1.77181	1.75476	1.77666	1.88111	1.86681	1.76637	1.76043		1.20996	1.24413	1.26193	1.24455	1.26028
		49	1.81697	1.85464	1.84332	2.13608	1.83615	1.84423	1.84959	1.8429	1.7339	1.74065	1.75355	1.76507	1.76109	1.74008	1.748	1.78652	1.85165	1.88489	1.77595	1.79163		1.83682	1.83923	1.844	1.89242	1.85783	1.8731	1.86428	1.8416	1.73861	1.75458	1.75502	1.75778	1.7636	1.77095	1.7584	1.78335	1.88936	1.87074	1.76444	1.75455		1.217	1.24999	1.26454	1.24281	1.27456
		49.2	1.81997	1.85902	1.84289	2.12933	1.84163	1.84222	1.84739	1.84858	1.73582	1.74163	1.75906	1.76731	1.77067	1.7365	1.7453	1.79212	1.86179	1.8847	1.78297	1.7848		1.84102	1.83876	1.84395	1.88847	1.8582	1.86854	1.86297	1.85258	1.74075	1.75464	1.75337	1.76425	1.76307	1.77545	1.75757	1.78474	1.88515	1.8714	1.77249	1.75785		1.22208	1.25442	1.27447	1.25175	1.27609
		49.4	1.81428	1.85657	1.84414	2.13364	1.84316	1.83844	1.85007	1.847	1.74354	1.75	1.76539	1.76967	1.76908	1.73855	1.74769	1.78538	1.86077	1.88337	1.7818	1.79098		1.84681	1.83519	1.83893	1.89989	1.85945	1.87043	1.86183	1.84962	1.73779	1.75374	1.75929	1.76193	1.76927	1.77426	1.76245	1.78571	1.88265	1.87234	1.76492	1.76003		1.23183	1.25841	1.28051	1.25643	1.28269
		49.6	1.8207	1.85594	1.84738	2.13539	1.846	1.84946	1.85307	1.84998	1.74319	1.74895	1.76104	1.77478	1.77106	1.73553	1.7507	1.78561	1.8572	1.88352	1.78117	1.79051		1.84273	1.84581	1.84526	1.89911	1.86123	1.87794	1.8693	1.85085	1.73866	1.76012	1.7578	1.76201	1.76392	1.77137	1.75822	1.7861	1.89119	1.87589	1.76757	1.76209		1.23469	1.26496	1.28216	1.26092	1.28903
		49.8	1.81968	1.86008	1.84515	2.12757	1.84479	1.84416	1.85238	1.84924	1.73787	1.74912	1.76598	1.76789	1.77255	1.7423	1.74951	1.78667	1.86246	1.88667	1.78715	1.79296		1.84062	1.8399	1.84221	1.89848	1.85871	1.87333	1.86882	1.85315	1.7431	1.76082	1.75664	1.76142	1.76292	1.77188	1.75902	1.78751	1.88988	1.87654	1.77132	1.76338		1.23853	1.2661	1.2912	1.27091	1.29382
		50	1.82827	1.865	1.84914	2.14669	1.84808	1.84902	1.85324	1.85572	1.74757	1.74855	1.76768	1.77013	1.77412	1.74401	1.74762	1.78649	1.86202	1.88535	1.78208	1.79541		1.84063	1.83996	1.84499	1.90443	1.85804	1.87222	1.8651	1.85183	1.74258	1.76567	1.76134	1.76435	1.76724	1.77085	1.7607	1.7873	1.89428	1.87955	1.76754	1.76007		1.24459	1.27351	1.29071	1.27692	1.2944
		50.2	1.82814	1.86453	1.84887	2.12828	1.8457	1.85088	1.85712	1.84705	1.74054	1.74799	1.76446	1.77344	1.77683	1.74079	1.75127	1.79423	1.86142	1.88663	1.78932	1.79268		1.83906	1.8398	1.84334	1.90103	1.86214	1.87471	1.86344	1.85681	1.74229	1.76193	1.76781	1.76903	1.76875	1.77436	1.75702	1.78589	1.89291	1.87809	1.77089	1.76375		1.25223	1.27968	1.30025	1.27547	1.30292
		50.4	1.82329	1.86121	1.84669	2.14348	1.84782	1.85132	1.85287	1.85099	1.74739	1.7515	1.76403	1.77055	1.78112	1.73952	1.75155	1.78799	1.87052	1.88338	1.78875	1.79593		1.84599	1.84276	1.84446	1.90233	1.8605	1.8728	1.86907	1.85359	1.75067	1.76266	1.76463	1.7678	1.76582	1.77506	1.75933	1.78704	1.89105	1.87894	1.77646	1.77006		1.2565	1.28147	1.30621	1.28286	1.3098
		50.6	1.82828	1.86185	1.84665	2.13552	1.84429	1.8518	1.85449	1.85191	1.7485	1.75094	1.76975	1.76747	1.7802	1.73945	1.75421	1.79076	1.87151	1.8881	1.79235	1.79409		1.84334	1.84521	1.85027	1.90154	1.86499	1.87835	1.86715	1.85754	1.74811	1.76377	1.76289	1.7701	1.76878	1.77683	1.76337	1.79114	1.89968	1.87977	1.77666	1.76746		1.26425	1.28502	1.31595	1.28736	1.30589
		50.8	1.82815	1.86579	1.84941	2.13012	1.85066	1.85006	1.8532	1.8485	1.74813	1.75298	1.76976	1.77482	1.77939	1.74512	1.75541	1.79579	1.86719	1.89027	1.79088	1.7981		1.84948	1.84292	1.85034	1.90734	1.86713	1.87999	1.87117	1.85424	1.74786	1.76486	1.7624	1.76494	1.76978	1.7775	1.76481	1.79197	1.89929	1.88283	1.77563	1.76659		1.26596	1.28904	1.32042	1.29461	1.31298
		51	1.83336	1.86816	1.84944	2.14164	1.84292	1.85773	1.8572	1.85101	1.75582	1.75355	1.76889	1.77643	1.78186	1.74417	1.75142	1.7948	1.87443	1.88877	1.78961	1.80376		1.85448	1.84453	1.84757	1.90754	1.86491	1.87786	1.86988	1.86328	1.74954	1.76518	1.76654	1.77215	1.77969	1.77967	1.76657	1.79504	1.89394	1.88675	1.77091	1.76346		1.26692	1.30027	1.32206	1.29947	1.32254
		51.2	1.82688	1.87193	1.84979	2.14892	1.8451	1.8475	1.86036	1.85054	1.75324	1.75613	1.77183	1.77494	1.78636	1.74196	1.75634	1.79886	1.87161	1.89284	1.79354	1.80591		1.84802	1.8455	1.85147	1.91111	1.86392	1.8783	1.87752	1.85875	1.74691	1.77228	1.76638	1.7696	1.76904	1.78121	1.76381	1.79565	1.90365	1.88958	1.77394	1.76683		1.27238	1.3026	1.33261	1.30053	1.31988
		51.4	1.82913	1.87344	1.85521	2.14642	1.84621	1.85438	1.8548	1.85645	1.75339	1.75657	1.77189	1.7729	1.78538	1.74754	1.75834	1.79399	1.87072	1.89037	1.79356	1.80798		1.85062	1.85191	1.85632	1.90735	1.86975	1.87856	1.87132	1.8597	1.75338	1.77134	1.76522	1.77022	1.77372	1.77878	1.76664	1.7963	1.90516	1.88724	1.77798	1.764		1.28294	1.3072	1.33084	1.31031	1.3307
		51.6	1.83464	1.86671	1.85416	2.14026	1.85268	1.84938	1.86271	1.85353	1.75235	1.76392	1.77349	1.77757	1.78582	1.74713	1.75252	1.79201	1.86909	1.88841	1.79482	1.80353		1.85631	1.84936	1.85328	1.91003	1.86545	1.87982	1.87335	1.85754	1.74827	1.76771	1.76804	1.76925	1.77761	1.78097	1.76827	1.79844	1.90026	1.88977	1.77485	1.76964		1.28238	1.31536	1.33935	1.31153	1.33583
		51.8	1.82902	1.86922	1.85488	2.14302	1.84976	1.85593	1.86435	1.86032	1.75432	1.75806	1.77275	1.7763	1.78338	1.74519	1.75719	1.79896	1.87312	1.8911	1.79814	1.80833		1.85256	1.84848	1.8529	1.91222	1.87322	1.88217	1.87924	1.86158	1.75409	1.76725	1.76954	1.7706	1.77763	1.78008	1.76504	1.7984	1.90259	1.88715	1.77522	1.77028		1.28665	1.31698	1.34155	1.31313	1.33799
		52	1.8349	1.87191	1.86103	2.14352	1.84999	1.85494	1.86277	1.8596	1.7556	1.76165	1.77211	1.78004	1.79079	1.74436	1.74925	1.79796	1.87514	1.89789	1.79797	1.80566		1.85703	1.84967	1.85021	1.91321	1.86496	1.8799	1.87589	1.85805	1.75352	1.77134	1.77041	1.77311	1.77586	1.78445	1.76774	1.79788	1.90805	1.88905	1.77471	1.76685		1.29576	1.3238	1.34366	1.32328	1.35151
		52.2	1.83423	1.87512	1.8634	2.14327	1.85763	1.85633	1.86245	1.86142	1.75963	1.76181	1.77249	1.78381	1.78937	1.74717	1.7582	1.79989	1.87519	1.8986	1.80085	1.81439		1.84961	1.85083	1.85186	1.90823	1.86687	1.88272	1.87435	1.86269	1.75457	1.77284	1.76751	1.77356	1.77733	1.77386	1.76717	1.79849	1.90452	1.89497	1.77754	1.76963		1.30042	1.32208	1.34472	1.33004	1.34953
		52.4	1.83456	1.87491	1.85818	2.14976	1.8587	1.85591	1.85976	1.86381	1.763	1.76323	1.77002	1.78077	1.79165	1.75388	1.75794	1.80394	1.87306	1.89643	1.79499	1.8097		1.85408	1.85227	1.85238	1.9117	1.87026	1.89204	1.87813	1.86119	1.75511	1.77557	1.76751	1.77778	1.77988	1.78336	1.77002	1.80143	1.90787	1.89481	1.77613	1.77082		1.30118	1.32915	1.35085	1.3258	1.35119
		52.6	1.83466	1.87394	1.86342	2.15553	1.85621	1.85466	1.86276	1.86093	1.75988	1.76368	1.77492	1.77917	1.79283	1.7482	1.75861	1.79496	1.88003	1.90011	1.799	1.80869		1.85465	1.85006	1.85859	1.91124	1.87144	1.88208	1.87359	1.86203	1.75242	1.77439	1.77304	1.77077	1.77643	1.78247	1.7682	1.79722	1.91255	1.89366	1.77881	1.77227		1.30168	1.33296	1.35929	1.33653	1.35437
		52.8	1.83506	1.87113	1.85923	2.15335	1.85741	1.85556	1.86098	1.86133	1.76203	1.76384	1.7801	1.78486	1.79376	1.74963	1.76159	1.80038	1.87431	1.89904	1.80448	1.80556		1.85604	1.85643	1.86038	1.91143	1.86569	1.89131	1.87292	1.86369	1.75807	1.77403	1.77363	1.77442	1.77954	1.78193	1.77174	1.80025	1.91236	1.89888	1.7797	1.7705		1.31402	1.33774	1.35631	1.34334	1.36058
		53	1.83389	1.8689	1.85852	2.14398	1.86043	1.86081	1.86868	1.86187	1.76208	1.76537	1.77717	1.7847	1.7977	1.75583	1.76027	1.8003	1.87773	1.90312	1.80583	1.81262		1.85615	1.85365	1.85541	1.91697	1.87221	1.88752	1.88032	1.86818	1.75652	1.77146	1.77403	1.77683	1.77758	1.78991	1.77141	1.80044	1.90947	1.89881	1.7783	1.77228		1.31608	1.34535	1.36535	1.34457	1.36118
		53.2	1.84114	1.87295	1.8577	2.14436	1.85902	1.85736	1.87168	1.8638	1.76206	1.7667	1.78022	1.78555	1.79908	1.74812	1.76362	1.80537	1.88324	1.8966	1.81087	1.81264		1.85723	1.85385	1.8519	1.91229	1.87343	1.88898	1.88061	1.86384	1.76012	1.77407	1.77665	1.78264	1.78112	1.78716	1.77144	1.80681	1.91424	1.89931	1.78439	1.77041		1.32119	1.34664	1.37269	1.34727	1.3655
		53.4	1.83753	1.87391	1.85657	2.15194	1.85715	1.86199	1.86771	1.85973	1.76646	1.76638	1.78102	1.78866	1.7957	1.75059	1.76707	1.80238	1.87799	1.90211	1.80616	1.81425		1.85934	1.85575	1.85716	1.91571	1.8733	1.8878	1.8807	1.8628	1.76168	1.77788	1.77984	1.7773	1.78154	1.78678	1.77167	1.79914	1.91632	1.90103	1.78447	1.77002		1.3189	1.34761	1.37493	1.35142	1.37166
		53.6	1.83463	1.87509	1.8634	2.15478	1.85904	1.86622	1.86571	1.86583	1.76758	1.766	1.78044	1.78639	1.79699	1.75265	1.76187	1.80362	1.87739	1.90492	1.80472	1.81336		1.85904	1.85625	1.85983	1.91749	1.87474	1.89097	1.87917	1.86742	1.76082	1.7777	1.77373	1.77629	1.78772	1.78768	1.77107	1.8019	1.91382	1.90463	1.77958	1.77172		1.3246	1.35353	1.3774	1.35441	1.37036
		53.8	1.84156	1.87561	1.85656	2.16058	1.86156	1.86279	1.87132	1.86289	1.76572	1.76793	1.78364	1.78771	1.79754	1.75225	1.76508	1.79966	1.88184	1.90265	1.80929	1.81684		1.86117	1.85115	1.86238	1.92073	1.87594	1.89132	1.88455	1.87069	1.7617	1.78045	1.77766	1.77822	1.78491	1.78793	1.7669	1.80153	1.91652	1.89453	1.78039	1.77497		1.32626	1.35505	1.3878	1.36339	1.37544
		54	1.83905	1.88266	1.85858	2.16064	1.85894	1.85861	1.86713	1.86509	1.76655	1.7714	1.78044	1.78947	1.79939	1.75737	1.76066	1.80219	1.88384	1.90105	1.80864	1.81831		1.86106	1.85498	1.86	1.91723	1.87818	1.88741	1.88633	1.8676	1.76331	1.77392	1.77672	1.78428	1.78649	1.79141	1.77518	1.79652	1.91918	1.9082	1.78047	1.77447		1.3289	1.36408	1.38562	1.36439	1.38911
		54.2	1.84207	1.88367	1.86609	2.15739	1.85935	1.86218	1.86817	1.86865	1.77282	1.77008	1.7835	1.78607	1.80492	1.7581	1.76698	1.80337	1.8779	1.90944	1.81092	1.81994		1.85883	1.85874	1.86204	1.91922	1.87814	1.89541	1.88313	1.86805	1.76475	1.7772	1.7819	1.78191	1.78492	1.78932	1.77527	1.80557	1.91947	1.90438	1.78721	1.77358		1.33703	1.36835	1.38604	1.3699	1.38756
		54.4	1.84055	1.87863	1.86549	2.16807	1.85743	1.8628	1.87116	1.865	1.77347	1.77174	1.78253	1.78644	1.8051	1.7583	1.76674	1.80348	1.88217	1.90813	1.80934	1.82025		1.86155	1.85958	1.86314	1.92007	1.87427	1.88985	1.88481	1.86957	1.76458	1.78346	1.78021	1.78162	1.78323	1.78809	1.77847	1.80226	1.91859	1.90477	1.78512	1.77873		1.33684	1.36787	1.3936	1.37166	1.39509
		54.6	1.84118	1.88095	1.86399	2.16083	1.86447	1.86148	1.87232	1.8699	1.76765	1.77399	1.78707	1.79196	1.80371	1.75307	1.76506	1.80729	1.88341	1.91005	1.80927	1.81964		1.86041	1.8606	1.86333	1.92075	1.87212	1.88363	1.88402	1.86484	1.76565	1.77588	1.7832	1.78408	1.78946	1.79255	1.7763	1.80843	1.92647	1.90695	1.78614	1.77406		1.34466	1.37426	1.39586	1.37553	1.3948
		54.8	1.83931	1.88157	1.86731	2.15152	1.85746	1.86246	1.87053	1.86705	1.77306	1.77724	1.78724	1.79085	1.80281	1.75992	1.76718	1.80783	1.8757	1.91411	1.80736	1.82086		1.86886	1.85918	1.85884	1.92778	1.87727	1.89378	1.88282	1.87085	1.76456	1.78365	1.77761	1.78133	1.79106	1.79349	1.77623	1.80414	1.92491	1.90798	1.79395	1.78269		1.3521	1.3796	1.39649	1.37952	1.39814
		55	1.8397	1.88265	1.87404	2.15222	1.85916	1.86386	1.87348	1.86385	1.7734	1.77617	1.78347	1.79275	1.81214	1.76009	1.76627	1.80818	1.87379	1.90558	1.8135	1.8217		1.86245	1.85563	1.86618	1.92128	1.87676	1.8966	1.88634	1.86818	1.7679	1.78341	1.78389	1.78069	1.79171	1.79554	1.77853	1.81169	1.9259	1.90898	1.78521	1.77807		1.34908	1.38058	1.39874	1.3865	1.40572
		55.2	1.84475	1.88286	1.8679	2.14933	1.86521	1.8649	1.87511	1.86499	1.78106	1.77539	1.78991	1.79032	1.8097	1.7572	1.7682	1.81187	1.8839	1.9075	1.80977	1.82096		1.86472	1.86238	1.86444	1.91256	1.87601	1.893	1.8865	1.87154	1.76919	1.78131	1.77919	1.78765	1.78989	1.79695	1.78245	1.81284	1.92669	1.91056	1.78603	1.77685		1.35577	1.38156	1.40523	1.38907	1.4058
		55.4	1.83964	1.88138	1.868	2.15873	1.86779	1.86462	1.87564	1.87012	1.77351	1.77154	1.79153	1.79309	1.81163	1.75616	1.76698	1.80893	1.88613	1.90887	1.81345	1.82059		1.8657	1.86203	1.86063	1.91911	1.87695	1.89331	1.88087	1.87321	1.76629	1.78435	1.78243	1.78233	1.78926	1.79276	1.7802	1.80503	1.92724	1.91446	1.79048	1.77637		1.36441	1.38199	1.41048	1.39086	1.41126
		55.6	1.84137	1.88505	1.86742	2.15987	1.86822	1.86511	1.87946	1.87302	1.77754	1.78035	1.78877	1.79489	1.80951	1.76037	1.76723	1.8053	1.88322	1.91266	1.81226	1.8238		1.86841	1.86651	1.86057	1.92703	1.87519	1.89355	1.88482	1.86901	1.76937	1.78736	1.78414	1.77876	1.78993	1.79155	1.78129	1.8086	1.92583	1.91451	1.78915	1.77801		1.3695	1.38659	1.42029	1.39819	1.41778
		55.8	1.83913	1.88472	1.86655	2.16592	1.85931	1.87001	1.8751	1.86942	1.77863	1.78227	1.78896	1.7938	1.80824	1.75943	1.77177	1.80669	1.88465	1.9062	1.81716	1.82194		1.86593	1.8656	1.8632	1.92179	1.88046	1.89622	1.88663	1.87357	1.76751	1.78735	1.78533	1.7799	1.7881	1.79779	1.77506	1.8081	1.92894	1.91187	1.78981	1.78033		1.36628	1.39088	1.42061	1.39583	1.41656
		56	1.84719	1.88765	1.86913	2.1583	1.86266	1.86612	1.8721	1.87455	1.77464	1.7785	1.79187	1.79079	1.81213	1.75955	1.76968	1.8088	1.88398	1.90901	1.81998	1.82414		1.86655	1.8626	1.86692	1.92253	1.8819	1.89452	1.88728	1.87216	1.76769	1.78582	1.77883	1.79085	1.79362	1.79721	1.77585	1.81414	1.93082	1.92111	1.79046	1.77373		1.36779	1.39683	1.42086	1.39567	1.41766
		56.2	1.84707	1.88508	1.8771	2.16801	1.87313	1.86462	1.87843	1.86757	1.7798	1.78528	1.78959	1.7941	1.80861	1.76507	1.7742	1.80964	1.89247	1.91028	1.81892	1.82548		1.86724	1.86278	1.86436	1.92225	1.88092	1.89956	1.87862	1.86919	1.77092	1.78329	1.7882	1.78277	1.79378	1.79887	1.7796	1.81243	1.93062	1.91188	1.78515	1.77823		1.37201	1.40423	1.42895	1.40338	1.42276
		56.4	1.84784	1.88635	1.86662	2.16071	1.86693	1.8737	1.87765	1.86957	1.7844	1.77873	1.79291	1.79886	1.8179	1.76283	1.77613	1.81149	1.88901	1.91376	1.82257	1.8225		1.86644	1.86262	1.86774	1.92716	1.88303	1.89326	1.88795	1.87594	1.77551	1.78565	1.78444	1.79125	1.7881	1.79628	1.77408	1.81095	1.92968	1.91423	1.79008	1.77796		1.36912	1.40177	1.43576	1.40766	1.427
		56.6	1.84842	1.88196	1.8734	2.16305	1.86692	1.86872	1.87618	1.87288	1.78742	1.78155	1.79251	1.79564	1.8155	1.76603	1.77064	1.81686	1.88858	1.90819	1.82005	1.82517		1.87474	1.86836	1.86674	1.92786	1.88279	1.90258	1.88558	1.87213	1.77845	1.78574	1.78901	1.78843	1.7944	1.79827	1.78	1.80975	1.93502	1.91841	1.7949	1.78246		1.37905	1.40623	1.43451	1.4116	1.43116
		56.8	1.84518	1.88782	1.87173	2.16964	1.86895	1.8724	1.876	1.87629	1.78364	1.78053	1.79592	1.79963	1.81549	1.76135	1.7734	1.81262	1.8856	1.91335	1.81784	1.82788		1.86669	1.86795	1.86857	1.92715	1.88135	1.89606	1.88844	1.87589	1.77371	1.78209	1.78864	1.78576	1.79261	1.79984	1.77727	1.81566	1.9331	1.92032	1.79574	1.77962		1.38356	1.41176	1.43938	1.41527	1.43137
		57	1.84805	1.88619	1.87288	2.1656	1.86456	1.87092	1.87376	1.86949	1.78003	1.77975	1.78973	1.79649	1.81658	1.76264	1.77204	1.81094	1.88655	1.9189	1.82053	1.82457		1.86196	1.86716	1.86878	1.92802	1.87911	1.89808	1.88965	1.87361	1.77492	1.79156	1.78778	1.78135	1.79358	1.79741	1.77808	1.81534	1.93762	1.91966	1.78804	1.77967		1.38345	1.41631	1.44285	1.41895	1.44036
		57.2	1.85336	1.88798	1.86913	2.16697	1.8622	1.86939	1.87451	1.88022	1.78554	1.78095	1.79548	1.80054	1.81918	1.76768	1.77752	1.81377	1.89131	1.91882	1.81864	1.83052		1.86795	1.86624	1.86997	1.92948	1.88264	1.89718	1.8922	1.86994	1.77704	1.78715	1.78902	1.78794	1.79576	1.7997	1.78092	1.81129	1.94096	1.91657	1.79557	1.78256		1.38806	1.42052	1.4484	1.4247	1.43674
		57.4	1.84476	1.88784	1.86993	2.16222	1.87106	1.87029	1.87503	1.87573	1.78639	1.78943	1.79447	1.79596	1.81839	1.76202	1.7742	1.8116	1.88877	1.91378	1.8272	1.83454		1.87144	1.86639	1.86717	1.92898	1.87932	1.90043	1.89033	1.88065	1.77842	1.79046	1.79068	1.78641	1.79682	1.80109	1.78593	1.81736	1.9378	1.92618	1.79598	1.78674		1.39435	1.42056	1.44385	1.42215	1.44921
		57.6	1.84352	1.88692	1.87835	2.1684	1.87144	1.87469	1.88238	1.87444	1.77826	1.78751	1.79357	1.80004	1.82205	1.76468	1.77784	1.81072	1.88749	1.92158	1.82746	1.83276		1.87183	1.8688	1.86718	1.93121	1.87914	1.89293	1.88904	1.87646	1.77219	1.78549	1.79019	1.79204	1.80062	1.80065	1.78516	1.81716	1.93685	1.92515	1.79926	1.77885		1.39476	1.42447	1.45229	1.42374	1.45187
		57.8	1.84729	1.88781	1.87262	2.17126	1.86833	1.87152	1.87875	1.87562	1.78511	1.78253	1.79538	1.79815	1.82123	1.76898	1.77699	1.8145	1.89239	1.91691	1.82797	1.83494		1.86475	1.87249	1.87158	1.93069	1.8866	1.90534	1.89271	1.87017	1.77392	1.78993	1.78894	1.79053	1.80382	1.79806	1.7829	1.81718	1.9364	1.92676	1.79827	1.77879		1.3968	1.42375	1.45317	1.42847	1.45
		58	1.85125	1.88734	1.87573	2.17092	1.86803	1.86833	1.8731	1.877	1.79029	1.78602	1.7943	1.79786	1.82134	1.76658	1.77784	1.80974	1.89445	1.91576	1.82919	1.83381		1.87032	1.87056	1.87014	1.93111	1.88382	1.89432	1.89748	1.88193	1.7755	1.78937	1.78413	1.78697	1.79823	1.80615	1.7863	1.81977	1.94232	1.92388	1.79426	1.7875		1.40746	1.42862	1.45593	1.43357	1.45375
		58.2	1.84438	1.89314	1.87065	2.16995	1.8727	1.87179	1.8807	1.88029	1.78368	1.79022	1.80053	1.79708	1.82524	1.77141	1.77356	1.81837	1.88695	1.92573	1.82767	1.83733		1.86733	1.86631	1.86838	1.92494	1.88467	1.89873	1.88954	1.87757	1.77951	1.79055	1.79245	1.79116	1.80266	1.80118	1.78628	1.81703	1.9382	1.92989	1.79801	1.78653		1.40612	1.43546	1.45887	1.43972	1.45851
		58.4	1.85099	1.8872	1.87522	2.17154	1.87652	1.87386	1.87835	1.87414	1.78506	1.78998	1.79576	1.80278	1.82789	1.77021	1.77767	1.81906	1.89077	1.92193	1.82627	1.84027		1.86957	1.86925	1.8658	1.93643	1.88509	1.90336	1.89121	1.87441	1.78077	1.79119	1.79438	1.78888	1.80469	1.80107	1.7852	1.82287	1.93918	1.92748	1.80029	1.7849		1.40924	1.43689	1.46368	1.44061	1.46544
		58.6	1.85398	1.89261	1.86855	2.16916	1.87352	1.87152	1.88158	1.87766	1.78578	1.79137	1.79839	1.80195	1.82238	1.7681	1.77839	1.81755	1.89998	1.91882	1.83059	1.83461		1.87166	1.86778	1.87303	1.93105	1.88166	1.90162	1.88984	1.87936	1.77799	1.79172	1.79138	1.78922	1.8	1.80417	1.7933	1.81446	1.94306	1.92885	1.80141	1.78338		1.41027	1.43601	1.46217	1.44581	1.45988
		58.8	1.85425	1.8895	1.87685	2.16688	1.87745	1.87117	1.88099	1.87868	1.78943	1.78913	1.80071	1.80011	1.82508	1.76552	1.7767	1.81831	1.89516	1.91931	1.82851	1.82912		1.87209	1.86942	1.86997	1.93248	1.88204	1.90272	1.89212	1.88288	1.77638	1.79112	1.79521	1.79361	1.80105	1.80603	1.7879	1.8167	1.93879	1.93246	1.79572	1.78596		1.41384	1.44156	1.46889	1.44879	1.46724
		59	1.85357	1.89377	1.87655	2.1685	1.87557	1.87473	1.8767	1.87475	1.78743	1.7882	1.79703	1.80629	1.82949	1.77144	1.77756	1.81573	1.8947	1.92066	1.8308	1.84194		1.87135	1.87014	1.86911	1.93571	1.89019	1.902	1.89359	1.8772	1.78131	1.7928	1.79058	1.7943	1.80111	1.80597	1.78916	1.81938	1.94152	1.93348	1.8013	1.78193		1.40985	1.44253	1.4729	1.44561	1.46661
		59.2	1.85496	1.89042	1.87465	2.18049	1.87297	1.87681	1.87959	1.88119	1.79378	1.78863	1.79749	1.80638	1.82631	1.76931	1.77657	1.82146	1.89959	1.92598	1.83088	1.84194		1.8739	1.8658	1.87263	1.92835	1.88252	1.90477	1.89324	1.88027	1.78301	1.79233	1.79279	1.79514	1.80226	1.80138	1.78782	1.81784	1.94758	1.93106	1.79928	1.78773		1.41262	1.45014	1.47451	1.45103	1.4686
		59.4	1.85278	1.89445	1.87848	2.1689	1.87183	1.87212	1.8828	1.88006	1.79033	1.79221	1.80089	1.80254	1.82906	1.77187	1.77916	1.81989	1.90064	1.92919	1.82912	1.84157		1.87103	1.87811	1.87319	1.9308	1.88699	1.90265	1.89294	1.88201	1.78027	1.79398	1.79741	1.79618	1.80613	1.81112	1.78518	1.82332	1.94531	1.93306	1.80097	1.78865		1.42	1.44873	1.47792	1.45993	1.4723
		59.6	1.85118	1.89103	1.8767	2.17496	1.87753	1.87851	1.87854	1.87711	1.79254	1.79428	1.80354	1.80333	1.83209	1.77029	1.78515	1.81985	1.89094	1.92419	1.83196	1.84264		1.87234	1.87169	1.87305	1.92948	1.884	1.90454	1.89139	1.87885	1.78348	1.79559	1.79564	1.79952	1.80326	1.80297	1.78827	1.81877	1.94581	1.93088	1.79756	1.78646		1.42416	1.45055	1.47981	1.45409	1.4761
		59.8	1.85666	1.8918	1.87894	2.17987	1.87422	1.87689	1.88158	1.87273	1.79154	1.7952	1.80185	1.806	1.83188	1.77574	1.78575	1.81798	1.89823	1.92061	1.83276	1.842		1.87395	1.87286	1.87257	1.93765	1.89042	1.90363	1.89844	1.88209	1.78654	1.79634	1.79712	1.79845	1.80475	1.80706	1.78945	1.82647	1.94966	1.93139	1.80235	1.78689		1.42969	1.45986	1.48736	1.46312	1.48024
		60	1.85446	1.89707	1.87757	2.17914	1.87048	1.87572	1.87912	1.87576	1.79295	1.79057	1.8017	1.80305	1.83168	1.76735	1.78201	1.82294	1.90152	1.92676	1.83439	1.84426		1.87647	1.87299	1.87989	1.93451	1.88792	1.90007	1.89925	1.88088	1.78694	1.79496	1.796	1.79629	1.79921	1.8032	1.78952	1.81756	1.95099	1.93534	1.80203	1.78802		1.43294	1.45469	1.48491	1.46402	1.48427
		60.2	1.85128	1.89282	1.88162	2.18487	1.87228	1.87966	1.88455	1.87886	1.79693	1.79332	1.8087	1.80224	1.83242	1.77208	1.78781	1.81923	1.89163	1.92492	1.83863	1.84056		1.87594	1.87489	1.88136	1.9335	1.88799	1.89988	1.8906	1.88332	1.78235	1.79396	1.79937	1.79681	1.80246	1.80983	1.78955	1.82326	1.94777	1.93937	1.80171	1.7892		1.43403	1.46148	1.48796	1.47141	1.48693
		60.4	1.85334	1.89533	1.88095	2.18698	1.87135	1.87597	1.88115	1.88261	1.7978	1.79959	1.80397	1.80783	1.83195	1.7763	1.78834	1.82756	1.89587	1.93115	1.84225	1.84242		1.87665	1.87482	1.87313	1.93678	1.88781	1.90299	1.90197	1.88239	1.78798	1.79698	1.80201	1.79702	1.80467	1.81166	1.79099	1.82527	1.95114	1.93504	1.79551	1.78979		1.43226	1.46523	1.49561	1.47053	1.48366
		60.6	1.85122	1.89316	1.87821	2.18188	1.87664	1.87366	1.8861	1.88011	1.7979	1.79579	1.80508	1.80455	1.83453	1.77488	1.78093	1.82036	1.90052	1.92992	1.84186	1.84588		1.87448	1.87091	1.87721	1.93837	1.88812	1.90253	1.89735	1.88209	1.78862	1.80017	1.80017	1.7987	1.80419	1.80994	1.79414	1.82095	1.95031	1.93604	1.80371	1.78574		1.4364	1.46759	1.49074	1.47604	1.49061
		60.8	1.85387	1.89544	1.8863	2.16663	1.87705	1.87418	1.8844	1.88355	1.80211	1.79903	1.80459	1.8041	1.83799	1.77654	1.78512	1.82396	1.89959	1.92921	1.83944	1.84584		1.87242	1.87791	1.87575	1.93888	1.88882	1.90273	1.89913	1.88616	1.78802	1.80159	1.79835	1.79865	1.80909	1.80702	1.79181	1.82415	1.94979	1.9351	1.80032	1.791		1.43926	1.46646	1.49623	1.47529	1.49205
		61	1.85557	1.89923	1.88612	2.18036	1.87997	1.88009	1.88708	1.87991	1.7974	1.79622	1.80439	1.81007	1.84007	1.77813	1.78293	1.82182	1.89823	1.92926	1.83836	1.84938		1.87453	1.87089	1.87325	1.93661	1.8918	1.90735	1.89489	1.88544	1.78713	1.80178	1.79984	1.80077	1.80755	1.8066	1.78611	1.8227	1.94784	1.94276	1.80099	1.7895		1.44504	1.46926	1.49817	1.47677	1.49595
		61.2	1.85314	1.89817	1.88253	2.18421	1.87202	1.8738	1.88383	1.87804	1.80013	1.80036	1.80911	1.81053	1.83645	1.78013	1.78195	1.82843	1.89888	1.93404	1.83649	1.84545		1.87294	1.87684	1.87624	1.93505	1.89106	1.90294	1.89991	1.88439	1.78752	1.79956	1.80301	1.79826	1.81422	1.81238	1.79623	1.82779	1.95585	1.93839	1.80227	1.79369		1.44479	1.47624	1.50622	1.47536	1.49071
		61.4	1.86147	1.90289	1.8788	2.18099	1.87959	1.87771	1.88504	1.8821	1.80279	1.79891	1.80722	1.80627	1.83817	1.77498	1.78017	1.82521	1.90753	1.92875	1.84337	1.84809		1.87549	1.87899	1.87848	1.93921	1.89353	1.90957	1.90177	1.88762	1.78949	1.80019	1.80148	1.80489	1.8117	1.81668	1.79218	1.83092	1.95817	1.9386	1.80816	1.79056		1.44702	1.46952	1.5034	1.48717	1.49721
		61.6	1.85784	1.89356	1.88075	2.16464	1.87732	1.8792	1.88673	1.88234	1.80441	1.80231	1.80849	1.81059	1.83779	1.77434	1.78239	1.82371	1.89913	1.9298	1.83955	1.84891		1.87794	1.87279	1.87436	1.93888	1.89079	1.90947	1.89933	1.87998	1.78912	1.79659	1.8007	1.79774	1.8085	1.80872	1.79154	1.82498	1.95709	1.94798	1.80231	1.79114		1.45038	1.47884	1.51161	1.48361	1.49945
		61.8	1.85504	1.89203	1.87812	2.17992	1.88497	1.87777	1.88821	1.87523	1.79914	1.79804	1.81061	1.80892	1.84346	1.77461	1.78365	1.82715	1.90706	1.92572	1.83981	1.84845		1.87925	1.87488	1.87404	1.93884	1.89318	1.90547	1.90356	1.88487	1.79196	1.80636	1.80009	1.79877	1.80941	1.81431	1.79576	1.83011	1.95807	1.94198	1.80471	1.79633		1.45193	1.482	1.51435	1.48579	1.50101
		62	1.86134	1.89765	1.88443	2.18299	1.88091	1.87781	1.8823	1.88661	1.80387	1.80137	1.8076	1.81329	1.84394	1.77739	1.78727	1.82663	1.90558	1.9292	1.84129	1.84853		1.87972	1.87382	1.88226	1.94443	1.89235	1.91284	1.89433	1.88732	1.79171	1.80364	1.80681	1.79743	1.80977	1.82127	1.79449	1.82848	1.95917	1.94235	1.80747	1.79053		1.45488	1.48233	1.51187	1.49121	1.5036
		62.2	1.85946	1.89802	1.88089	2.17343	1.88723	1.88343	1.88485	1.88606	1.80203	1.79825	1.8095	1.81072	1.84419	1.7768	1.78903	1.82763	1.90082	1.93705	1.84478	1.84616		1.87552	1.87881	1.87491	1.93753	1.89724	1.90962	1.89356	1.88373	1.78563	1.80098	1.80443	1.80262	1.81378	1.8129	1.79467	1.82607	1.9571	1.94272	1.80679	1.79252		1.45825	1.48946	1.51647	1.49201	1.507
		62.4	1.86409	1.90051	1.87997	2.18287	1.88501	1.88344	1.88921	1.88511	1.80271	1.80066	1.81122	1.81608	1.83875	1.77847	1.78422	1.82689	1.90499	1.93215	1.84137	1.8491		1.8766	1.8781	1.88221	1.94426	1.88605	1.90708	1.89946	1.88339	1.79118	1.80574	1.80415	1.80006	1.8155	1.81568	1.79178	1.82947	1.9567	1.9452	1.8093	1.79502		1.4585	1.48993	1.51782	1.49374	1.51187
		62.6	1.86143	1.89992	1.88411	2.18899	1.88235	1.87958	1.88555	1.88586	1.8066	1.80621	1.81301	1.81344	1.84529	1.78288	1.78818	1.82454	1.90606	1.93318	1.84063	1.85253		1.87609	1.87629	1.87771	1.94632	1.89307	1.90505	1.89902	1.88623	1.79508	1.80151	1.79837	1.80409	1.81461	1.81691	1.79284	1.835	1.9586	1.94512	1.80561	1.79354		1.46044	1.49258	1.51934	1.49785	1.51744
		62.8	1.85437	1.90037	1.88506	2.17977	1.87656	1.87877	1.88596	1.88374	1.80559	1.80365	1.81393	1.81185	1.84421	1.77469	1.78864	1.82941	1.90353	1.93235	1.84544	1.84844		1.87754	1.88217	1.88049	1.9388	1.89493	1.91025	1.89668	1.88828	1.7923	1.80092	1.80626	1.80608	1.81654	1.81605	1.79556	1.82664	1.96639	1.94694	1.81319	1.79308		1.47454	1.49254	1.51636	1.50725	1.51983
		63	1.85999	1.89793	1.88819	2.18458	1.88486	1.88522	1.88552	1.88387	1.80007	1.80439	1.81664	1.81416	1.84833	1.77453	1.7889	1.82803	1.89978	1.93336	1.8471	1.85434		1.88099	1.88204	1.88233	1.94125	1.88888	1.90861	1.90107	1.88495	1.79408	1.80489	1.8086	1.8058	1.81597	1.81977	1.79521	1.83168	1.95842	1.95348	1.81052	1.79412		1.46562	1.49286	1.52438	1.50472	1.51678
		63.2	1.85715	1.90078	1.89031	2.18411	1.88096	1.88047	1.88968	1.89004	1.81331	1.8089	1.81983	1.81849	1.84722	1.78198	1.79058	1.82729	1.90325	1.93522	1.85021	1.85677		1.87818	1.87659	1.88482	1.94174	1.8929	1.91335	1.90547	1.88897	1.79888	1.80805	1.8057	1.80505	1.81011	1.81696	1.79418	1.83005	1.96609	1.94706	1.81294	1.793		1.46708	1.4947	1.52141	1.50444	1.51812
		63.4	1.86053	1.9025	1.89199	2.19363	1.88285	1.87528	1.88867	1.88499	1.81113	1.80603	1.81636	1.80874	1.84462	1.77564	1.79672	1.82565	1.90567	1.93304	1.85067	1.85384		1.88206	1.88141	1.8858	1.94133	1.89225	1.9122	1.9055	1.88666	1.79782	1.8037	1.80787	1.80811	1.81746	1.82105	1.80113	1.8326	1.96791	1.95354	1.80854	1.79625		1.4779	1.49668	1.52319	1.50581	1.5212
		63.6	1.85839	1.90315	1.8892	2.17955	1.88026	1.88437	1.89142	1.88372	1.80935	1.80924	1.81502	1.81395	1.84825	1.77959	1.78967	1.82552	1.90161	1.93838	1.85142	1.85795		1.88104	1.87927	1.88131	1.94675	1.89255	1.9141	1.90915	1.88641	1.79294	1.80325	1.81	1.80568	1.81246	1.81872	1.79096	1.83164	1.96377	1.95735	1.81311	1.79709		1.47573	1.50312	1.5277	1.50843	1.52548
		63.8	1.85769	1.90532	1.88643	2.18607	1.8826	1.88333	1.89208	1.88368	1.81126	1.80451	1.81528	1.81775	1.85037	1.77975	1.79038	1.83303	1.90271	1.93965	1.8536	1.85925		1.88335	1.88417	1.88158	1.94555	1.89594	1.9084	1.90495	1.88912	1.79736	1.80192	1.8063	1.80027	1.80887	1.81801	1.79705	1.82949	1.96653	1.94995	1.81167	1.79407		1.47583	1.50362	1.5325	1.50744	1.528
		64	1.85907	1.90147	1.88603	2.19771	1.88199	1.88239	1.88725	1.88843	1.81115	1.80735	1.81462	1.81635	1.85348	1.78203	1.78994	1.83691	1.90726	1.93527	1.85086	1.85826		1.8858	1.88177	1.88659	1.93796	1.89452	1.90722	1.90614	1.89014	1.79799	1.80501	1.80723	1.80491	1.81271	1.81663	1.80306	1.83794	1.97351	1.95507	1.81543	1.79264		1.4742	1.50752	1.53339	1.51286	1.52676
		64.2	1.86443	1.90564	1.88434	2.17604	1.88702	1.87684	1.8911	1.88822	1.8096	1.80879	1.81278	1.81819	1.85525	1.77839	1.79285	1.8276	1.90976	1.93774	1.85089	1.85715		1.88098	1.87897	1.88023	1.93876	1.89537	1.91567	1.90124	1.89603	1.7993	1.80907	1.81037	1.8044	1.81835	1.81973	1.79743	1.83395	1.96429	1.95709	1.81345	1.79874		1.47981	1.50862	1.53918	1.52003	1.53385
		64.4	1.86131	1.90037	1.8859	2.18726	1.88462	1.88319	1.89438	1.88346	1.81122	1.8083	1.81732	1.81592	1.852	1.783	1.79124	1.83205	1.90797	1.93662	1.85352	1.85926		1.88006	1.88095	1.87965	1.94785	1.89426	1.91574	1.90578	1.89161	1.79868	1.80875	1.81153	1.80691	1.81952	1.81829	1.80072	1.83668	1.96541	1.95506	1.81312	1.79532		1.47748	1.50887	1.54292	1.5159	1.52997
		64.6	1.86409	1.90252	1.88161	2.18992	1.88672	1.88241	1.89235	1.89302	1.8143	1.80475	1.81907	1.81877	1.85537	1.7813	1.7971	1.82453	1.91054	1.93731	1.85026	1.8581		1.88521	1.88608	1.8829	1.94927	1.8982	1.91278	1.90558	1.8926	1.8037	1.80965	1.80629	1.80744	1.82059	1.81989	1.79987	1.83377	1.96884	1.95433	1.81302	1.79754		1.48614	1.5135	1.54012	1.52163	1.53628
		64.8	1.86394	1.90396	1.88914	2.18817	1.8858	1.8834	1.89002	1.89115	1.8148	1.8168	1.82085	1.81512	1.85286	1.78323	1.78881	1.82926	1.90918	1.94052	1.85143	1.85985		1.88136	1.88233	1.88064	1.94259	1.89687	1.91605	1.90048	1.88998	1.79519	1.80967	1.80804	1.8072	1.82317	1.82309	1.80334	1.8338	1.97149	1.95862	1.818	1.79052		1.49039	1.51692	1.54815	1.52715	1.54161
		65	1.86437	1.90001	1.88722	2.1802	1.88541	1.88629	1.89519	1.8897	1.80972	1.81117	1.81749	1.81676	1.85478	1.78328	1.79131	1.832	1.90651	1.9378	1.8531	1.85994		1.88168	1.88706	1.88123	1.94897	1.89769	1.91578	1.90368	1.88583	1.7993	1.81221	1.81119	1.80465	1.82124	1.82198	1.80544	1.83967	1.97089	1.95706	1.81176	1.79515		1.48912	1.51762	1.54463	1.52506	1.53948
		65.2	1.86809	1.90457	1.8842	2.19398	1.89044	1.88613	1.89513	1.88691	1.81649	1.81238	1.81823	1.81611	1.85804	1.78762	1.79073	1.83681	1.91143	1.93938	1.85318	1.86045		1.88141	1.886	1.88206	1.94391	1.8984	1.91366	1.90964	1.89022	1.80346	1.81332	1.81421	1.80703	1.82513	1.8249	1.80393	1.83746	1.97127	1.95841	1.81606	1.79825		1.48964	1.51965	1.54519	1.5292	1.54244
		65.4	1.86784	1.90009	1.89055	2.18683	1.88406	1.8852	1.88786	1.89241	1.8142	1.81247	1.81856	1.81888	1.85653	1.78646	1.79699	1.83422	1.91495	1.93654	1.85802	1.85678		1.88374	1.88687	1.88324	1.94547	1.89844	1.91389	1.90229	1.89119	1.79906	1.81012	1.80653	1.80736	1.82821	1.82263	1.80454	1.83771	1.97803	1.95869	1.81768	1.79892		1.49493	1.51757	1.5467	1.53281	1.54309
		65.6	1.85946	1.9055	1.89477	2.183	1.88571	1.88759	1.89166	1.89347	1.81166	1.81264	1.81874	1.82223	1.8607	1.78359	1.7938	1.83149	1.906	1.94308	1.85497	1.86049		1.88391	1.88465	1.88146	1.95025	1.89436	1.91474	1.90202	1.88893	1.79879	1.80756	1.81414	1.80463	1.8239	1.82022	1.79918	1.83147	1.9697	1.96169	1.81986	1.79952		1.498	1.52467	1.55249	1.53371	1.54941
		65.8	1.86352	1.90047	1.88912	2.19642	1.88692	1.88773	1.88861	1.88555	1.81502	1.8116	1.81757	1.82342	1.85452	1.78442	1.79939	1.83173	1.90957	1.94171	1.85746	1.86165		1.88583	1.8821	1.8876	1.94745	1.90197	1.91691	1.91011	1.89011	1.80325	1.81028	1.81275	1.80832	1.82158	1.82592	1.7975	1.83928	1.97319	1.95915	1.81674	1.80175		1.49825	1.52378	1.55207	1.53672	1.54663
		66	1.86629	1.9068	1.89219	2.19939	1.88232	1.8846	1.89534	1.88775	1.8148	1.81191	1.81873	1.82015	1.86398	1.7833	1.79708	1.83595	1.91182	1.94487	1.86025	1.86311		1.88748	1.88562	1.88568	1.95062	1.90062	1.90627	1.9046	1.89467	1.80525	1.80449	1.81197	1.80741	1.8271	1.82311	1.80502	1.83461	1.97197	1.96198	1.81321	1.79808		1.4954	1.52701	1.55328	1.53255	1.54588
		66.2	1.86883	1.90674	1.89498	2.19641	1.88869	1.88628	1.89235	1.89023	1.81418	1.81362	1.82246	1.82032	1.86176	1.78956	1.79703	1.83505	1.90399	1.942	1.85373	1.86418		1.88272	1.88408	1.88302	1.94297	1.89386	1.91312	1.9046	1.88687	1.80354	1.81354	1.81403	1.80931	1.82233	1.82249	1.80317	1.84217	1.97475	1.96246	1.81474	1.79719		1.50157	1.5248	1.55918	1.53971	1.55235
		66.4	1.85898	1.90494	1.89598	2.20252	1.88461	1.89035	1.89659	1.89963	1.81878	1.81346	1.82275	1.82193	1.86116	1.78555	1.79907	1.83725	1.90705	1.94626	1.86077	1.86275		1.88364	1.88806	1.88499	1.94479	1.90083	1.91563	1.9107	1.8977	1.80349	1.81302	1.81089	1.81353	1.82108	1.82351	1.79827	1.83886	1.97717	1.96334	1.81257	1.79919		1.5034	1.52988	1.56056	1.53362	1.54945
		66.6	1.86252	1.90247	1.88808	2.19337	1.88344	1.89081	1.88873	1.89409	1.81523	1.81005	1.82552	1.82508	1.86097	1.7875	1.79263	1.83526	1.9146	1.94612	1.86445	1.86475		1.88952	1.88636	1.8888	1.94781	1.89512	1.90934	1.90916	1.89158	1.80391	1.81463	1.81573	1.80988	1.82255	1.82168	1.80394	1.83765	1.98068	1.96435	1.82144	1.80201		1.5008	1.53053	1.565	1.54091	1.55088
		66.8	1.86371	1.90406	1.89243	2.19375	1.89114	1.88587	1.89279	1.8865	1.82147	1.81603	1.82402	1.82273	1.85994	1.7857	1.79908	1.83353	1.91404	1.94347	1.85904	1.86708		1.8865	1.883	1.88978	1.94888	1.90101	1.91782	1.91202	1.89811	1.80718	1.81697	1.81843	1.81177	1.82119	1.82337	1.80259	1.84158	1.98071	1.96246	1.819	1.80082		1.50296	1.53608	1.56614	1.54427	1.55508
		67	1.86339	1.90733	1.8929	2.19649	1.89021	1.88458	1.89878	1.89475	1.81882	1.81764	1.8235	1.82049	1.86333	1.7909	1.79714	1.83665	1.90979	1.9497	1.86004	1.86887		1.8836	1.88714	1.88723	1.95176	1.90159	1.91502	1.91238	1.8983	1.80429	1.81442	1.81688	1.81056	1.82675	1.82639	1.80726	1.8423	1.97725	1.96505	1.81521	1.79988		1.50732	1.53599	1.56536	1.54546	1.56089
		67.2	1.86538	1.90538	1.89069	2.18456	1.88834	1.89203	1.8954	1.89378	1.82096	1.81314	1.82428	1.82649	1.86983	1.79009	1.80314	1.84127	1.91993	1.94528	1.86136	1.86581		1.88217	1.89321	1.88654	1.94863	1.90206	1.92216	1.91012	1.89454	1.80963	1.81642	1.82042	1.81062	1.82487	1.82504	1.80676	1.84092	1.98109	1.96585	1.82275	1.80309		1.50524	1.53728	1.5667	1.54524	1.56165
		67.4	1.86386	1.90475	1.89294	2.19043	1.89076	1.88647	1.89527	1.8922	1.82014	1.8169	1.82954	1.82219	1.86492	1.78812	1.79855	1.83831	1.91368	1.95068	1.86645	1.86944		1.88844	1.8903	1.8898	1.95097	1.90063	1.9185	1.9108	1.89379	1.80641	1.82043	1.8172	1.80973	1.82678	1.82699	1.80993	1.84364	1.97749	1.96867	1.82284	1.8028		1.5119	1.53999	1.56731	1.54797	1.55966
		67.6	1.86943	1.90611	1.89303	2.18654	1.89475	1.8914	1.89486	1.89513	1.82211	1.81154	1.82493	1.82311	1.86428	1.78945	1.79604	1.83246	1.91562	1.94643	1.8613	1.86604		1.88956	1.88591	1.88911	1.95408	1.90268	1.91727	1.90634	1.89128	1.80542	1.81533	1.82051	1.81829	1.8273	1.82903	1.8068	1.84009	1.97718	1.97182	1.81989	1.80116		1.51777	1.53871	1.57453	1.55387	1.56422
		67.8	1.86495	1.90227	1.8933	2.20584	1.89763	1.89054	1.89811	1.88815	1.82485	1.81775	1.8235	1.82884	1.86636	1.79336	1.80293	1.83983	1.9149	1.94628	1.85983	1.87132		1.89408	1.88715	1.88824	1.9487	1.89862	1.92301	1.90834	1.90011	1.81055	1.8126	1.82395	1.81696	1.82722	1.82991	1.8089	1.84012	1.98058	1.96538	1.82223	1.80438		1.51363	1.54881	1.57665	1.55304	1.56585
		68	1.86996	1.90084	1.89087	2.20747	1.88967	1.88565	1.89729	1.89444	1.82547	1.8169	1.82424	1.8297	1.86906	1.79886	1.79903	1.84226	1.91977	1.94822	1.86883	1.86775		1.88959	1.8917	1.88819	1.95549	1.90523	1.91757	1.91537	1.89627	1.81161	1.81378	1.82118	1.81725	1.83058	1.82971	1.80638	1.84489	1.9836	1.96924	1.82105	1.80569		1.52039	1.54426	1.57578	1.56252	1.57042
		68.2	1.86791	1.91005	1.89462	2.17424	1.89228	1.8898	1.89177	1.89597	1.82232	1.82004	1.82901	1.82924	1.86942	1.79067	1.7987	1.84306	1.91712	1.94328	1.86526	1.87144		1.88267	1.88911	1.89192	1.95306	1.90416	1.91883	1.91049	1.90205	1.80705	1.81504	1.82211	1.81569	1.82886	1.82881	1.80645	1.84674	1.98098	1.96688	1.82198	1.80086		1.52656	1.54818	1.57175	1.56045	1.57118
		68.4	1.86732	1.90716	1.89738	2.19728	1.89503	1.89469	1.89755	1.89932	1.81831	1.82502	1.82605	1.82608	1.86836	1.79813	1.79832	1.84276	1.91034	1.94993	1.86143	1.86918		1.89247	1.88844	1.88916	1.95046	1.89966	1.91916	1.90981	1.89685	1.80558	1.82035	1.82094	1.81299	1.8298	1.82839	1.80594	1.84196	1.97771	1.97181	1.82081	1.80028		1.52488	1.54666	1.57539	1.55959	1.57349
		68.6	1.86505	1.91212	1.89476	2.1998	1.89203	1.89318	1.8982	1.89466	1.82661	1.8178	1.83157	1.82381	1.86721	1.7943	1.80052	1.84101	1.91977	1.9515	1.86292	1.86848		1.8935	1.88815	1.89317	1.9535	1.90539	1.91759	1.90812	1.89703	1.81232	1.81576	1.81752	1.81288	1.83014	1.82532	1.80572	1.84562	1.97821	1.96956	1.82563	1.80322		1.52428	1.54803	1.58018	1.56199	1.57279
		68.8	1.86885	1.90733	1.89801	2.20157	1.88922	1.88614	1.8964	1.89721	1.82984	1.82536	1.82719	1.82646	1.86657	1.79153	1.80248	1.83992	1.91772	1.94365	1.86377	1.8658		1.8932	1.89352	1.88808	1.95832	1.89961	1.91886	1.90993	1.89667	1.80798	1.81634	1.82122	1.8134	1.8305	1.83154	1.80996	1.85179	1.98287	1.96766	1.82117	1.80531		1.52246	1.55206	1.57821	1.56674	1.57264
		69	1.86515	1.91418	1.90166	2.19073	1.89253	1.89165	1.8995	1.89984	1.822	1.82039	1.82412	1.82346	1.8704	1.79401	1.79694	1.84828	1.91571	1.95567	1.86825	1.86839		1.88898	1.88642	1.88859	1.95112	1.90472	1.9203	1.91739	1.89746	1.81255	1.81841	1.82001	1.8137	1.83047	1.83071	1.80867	1.84377	1.98376	1.97372	1.82035	1.80346		1.52841	1.55409	1.5842	1.56551	1.57426
		69.2	1.86647	1.90927	1.89298	2.19591	1.89268	1.89577	1.89615	1.8941	1.8266	1.82059	1.82786	1.83065	1.87421	1.79422	1.80389	1.84615	1.91978	1.95192	1.86831	1.87099		1.89003	1.88985	1.89038	1.94929	1.90067	1.9181	1.91353	1.90083	1.81351	1.81828	1.81763	1.8147	1.83057	1.82421	1.80793	1.84915	1.98717	1.97037	1.8258	1.80485		1.52339	1.55324	1.5863	1.56872	1.57185
		69.4	1.86541	1.91471	1.89847	2.19039	1.88821	1.89349	1.89446	1.89849	1.82943	1.82527	1.82915	1.82607	1.87254	1.79268	1.80387	1.84713	1.92216	1.94984	1.87031	1.87052		1.89107	1.89197	1.89246	1.95284	1.90422	1.91359	1.91561	1.90046	1.81387	1.8184	1.81438	1.81679	1.83007	1.82912	1.80912	1.84306	1.98622	1.96777	1.82782	1.79911		1.53263	1.5562	1.58456	1.56651	1.5766
		69.6	1.86699	1.91171	1.89644	2.19139	1.89286	1.89241	1.89673	1.89535	1.83035	1.82149	1.8292	1.82738	1.87232	1.7923	1.80269	1.84134	1.91603	1.95732	1.87382	1.87401		1.88733	1.89203	1.88958	1.95607	1.9018	1.9211	1.91124	1.89709	1.81448	1.81963	1.82539	1.81543	1.83115	1.82995	1.80966	1.84618	1.98484	1.97655	1.82213	1.80418		1.52788	1.55927	1.58806	1.57108	1.57932
		69.8	1.87081	1.91232	1.89814	2.19824	1.8969	1.89256	1.90012	1.89765	1.82916	1.82173	1.83021	1.83076	1.8722	1.79988	1.80787	1.83825	1.91888	1.95739	1.87246	1.87438		1.89087	1.88869	1.89473	1.95165	1.90388	1.92259	1.91605	1.89859	1.8125	1.81868	1.82471	1.81742	1.83153	1.82934	1.80517	1.84404	1.98331	1.97203	1.8255	1.80749		1.52823	1.56272	1.59497	1.56691	1.58219
		70	1.86898	1.91011	1.89642	2.19157	1.89138	1.88983	1.89785	1.89817	1.83	1.82339	1.83104	1.82756	1.87687	1.79651	1.80209	1.8462	1.91819	1.95083	1.867	1.87655		1.89063	1.89165	1.88861	1.9565	1.90389	1.91883	1.91665	1.9027	1.81732	1.82242	1.82359	1.81481	1.83297	1.83369	1.80697	1.84612	1.9903	1.97739	1.82647	1.80771		1.53709	1.56328	1.59435	1.5692	1.58787
		70.2	1.86732	1.90976	1.89887	2.20601	1.89232	1.89432	1.89455	1.89781	1.83182	1.82772	1.83552	1.83259	1.87684	1.79038	1.80777	1.84135	1.92186	1.95479	1.87269	1.88		1.88468	1.8913	1.8913	1.95084	1.90299	1.92721	1.91358	1.90266	1.81251	1.81907	1.82298	1.81979	1.83737	1.83253	1.80963	1.84936	1.98709	1.98128	1.82433	1.80644		1.53816	1.55881	1.59502	1.57706	1.5877
		70.4	1.87022	1.91245	1.90109	2.20392	1.89126	1.89302	1.89996	1.89876	1.83379	1.83077	1.83519	1.83384	1.87733	1.79599	1.80736	1.84552	1.91767	1.95822	1.87467	1.87825		1.89325	1.89435	1.88935	1.94992	1.90248	1.92523	1.91549	1.89994	1.81242	1.82319	1.82299	1.81964	1.83936	1.83214	1.80683	1.84786	1.99136	1.97672	1.82405	1.80797		1.53646	1.56285	1.59885	1.57804	1.58949
		70.6	1.87319	1.90968	1.89527	2.19901	1.8942	1.89051	1.9025	1.90159	1.83779	1.82452	1.83275	1.83479	1.88215	1.79732	1.80161	1.84217	1.92975	1.95399	1.87482	1.87992		1.88876	1.89172	1.88915	1.95816	1.90387	1.91804	1.9105	1.9008	1.81497	1.82271	1.82504	1.81774	1.83022	1.83138	1.80745	1.84446	1.98698	1.97977	1.83109	1.80907		1.54056	1.56342	1.5987	1.58166	1.59239
		70.8	1.86789	1.91757	1.89451	2.20207	1.8975	1.88989	1.90161	1.89836	1.83259	1.82321	1.83641	1.83387	1.87721	1.79672	1.80509	1.8443	1.92116	1.95554	1.87734	1.87512		1.89056	1.89635	1.89594	1.95764	1.90296	1.92614	1.91364	1.90699	1.81334	1.82641	1.82035	1.81727	1.8355	1.83347	1.80942	1.84745	1.99459	1.9805	1.82826	1.80513		1.54484	1.57	1.59536	1.58126	1.59181
		71	1.87078	1.91165	1.89837	2.19952	1.89532	1.89251	1.90144	1.89805	1.83338	1.83101	1.83357	1.82953	1.88044	1.79213	1.81022	1.84963	1.92009	1.95587	1.87486	1.8766		1.89234	1.8908	1.89041	1.9537	1.90423	1.92443	1.9179	1.90272	1.81539	1.82352	1.82758	1.81731	1.83227	1.83708	1.81391	1.85151	1.98984	1.97602	1.8248	1.80701		1.54323	1.56778	1.59813	1.58005	1.59184
		71.2	1.87521	1.9132	1.9028	2.20719	1.89858	1.893	1.90013	1.90484	1.8313	1.83037	1.83112	1.83295	1.88217	1.80102	1.80822	1.84869	1.92136	1.95264	1.87345	1.87995		1.89004	1.89265	1.89058	1.95627	1.9046	1.92461	1.91884	1.90246	1.81816	1.82529	1.82974	1.82	1.83398	1.83543	1.81544	1.85191	1.99622	1.98253	1.82932	1.80569		1.54286	1.56488	1.60344	1.57912	1.59174
		71.4	1.87095	1.91618	1.90108	2.20459	1.89386	1.89325	1.90317	1.9015	1.83365	1.82396	1.83064	1.83557	1.87792	1.79757	1.80784	1.84738	1.92659	1.95472	1.87709	1.88437		1.89425	1.89517	1.89291	1.95928	1.90275	1.92178	1.91566	1.90252	1.81917	1.81943	1.8289	1.82104	1.83685	1.83985	1.81385	1.85377	1.99484	1.97782	1.83017	1.80544		1.54876	1.57038	1.60325	1.58717	1.59016
		71.6	1.87663	1.91728	1.90269	2.19348	1.89902	1.89448	1.89919	1.90228	1.83531	1.82849	1.83312	1.83536	1.88128	1.79514	1.80997	1.84929	1.92	1.95999	1.87606	1.87658		1.89622	1.89487	1.89204	1.96284	1.90565	1.9248	1.91511	1.90286	1.81804	1.82698	1.82289	1.81388	1.84078	1.8365	1.80988	1.84836	1.99227	1.97934	1.83105	1.80665		1.54406	1.57446	1.60294	1.59121	1.59515
		71.8	1.87075	1.91392	1.901	2.20292	1.89182	1.8953	1.90068	1.89943	1.83085	1.82286	1.83811	1.83762	1.884	1.79605	1.80917	1.84858	1.92055	1.96096	1.87646	1.87594		1.8935	1.89283	1.89776	1.9628	1.9082	1.92018	1.91703	1.90393	1.82022	1.82026	1.82673	1.81471	1.83972	1.83456	1.81255	1.84733	1.99187	1.98465	1.83215	1.80898		1.54709	1.57917	1.61349	1.58625	1.59866
		72	1.87057	1.90996	1.90033	2.21475	1.89223	1.89349	1.90269	1.89803	1.83078	1.83037	1.83161	1.83843	1.88474	1.80009	1.8037	1.85002	1.92272	1.95459	1.87691	1.88422		1.89495	1.89922	1.8943	1.95974	1.90255	1.92253	1.9135	1.90847	1.82117	1.82088	1.82469	1.81768	1.83776	1.84024	1.81602	1.84833	1.99334	1.97989	1.8288	1.8092		1.54848	1.57762	1.6105	1.58794	1.59462
		72.2	1.87138	1.91662	1.90403	2.20697	1.89663	1.89836	1.90079	1.90139	1.8397	1.83209	1.8355	1.83698	1.88137	1.79516	1.80221	1.84541	1.92232	1.95517	1.87432	1.88322		1.89665	1.8987	1.89333	1.95601	1.90841	1.92868	1.91867	1.90177	1.81273	1.82485	1.82664	1.82416	1.83864	1.8376	1.81632	1.85432	1.99623	1.9821	1.83083	1.80166		1.55184	1.57645	1.61308	1.5957	1.59791
		72.4	1.87289	1.91323	1.90331	2.21007	1.89705	1.89804	1.90616	1.90202	1.84082	1.83146	1.83756	1.83557	1.88328	1.79944	1.81226	1.84613	1.92499	1.95545	1.88012	1.87977		1.89578	1.89423	1.89813	1.95513	1.9074	1.92513	1.91796	1.90414	1.81719	1.82851	1.82844	1.82387	1.83948	1.83742	1.81483	1.85162	1.99329	1.98811	1.83003	1.80931		1.54568	1.58108	1.60519	1.59066	1.60427
		72.6	1.86915	1.91138	1.89695	2.20749	1.89813	1.89484	1.90443	1.8957	1.83619	1.83358	1.83641	1.84177	1.88381	1.81001	1.81142	1.84759	1.92909	1.95883	1.87915	1.88491		1.8999	1.90323	1.89914	1.95886	1.90792	1.92613	1.92013	1.90001	1.8212	1.82542	1.83085	1.8214	1.84061	1.83828	1.81358	1.85438	1.99722	1.98131	1.83187	1.8096		1.55105	1.58134	1.61448	1.59653	1.60409
		72.8	1.87156	1.92068	1.90617	2.20215	1.89687	1.89333	1.90401	1.90472	1.83771	1.83093	1.83347	1.83767	1.88681	1.79915	1.8082	1.84335	1.92608	1.95784	1.88111	1.88296		1.89713	1.89595	1.89714	1.96063	1.91114	1.91624	1.92132	1.9043	1.818	1.82445	1.82713	1.81892	1.83651	1.84055	1.81166	1.84854	2.00267	1.98465	1.83245	1.81274		1.55438	1.58591	1.61092	1.5955	1.61027
		73	1.87301	1.9123	1.90467	2.20366	1.9004	1.89828	1.9024	1.90146	1.83695	1.83258	1.8402	1.83934	1.88218	1.80313	1.81029	1.8506	1.9206	1.96169	1.87601	1.88527		1.89707	1.89902	1.89467	1.95631	1.90668	1.92763	1.91569	1.90505	1.82207	1.83026	1.83305	1.82718	1.84136	1.83644	1.81365	1.85127	1.99976	1.98894	1.82969	1.80202		1.56415	1.58387	1.6185	1.59579	1.60676
		73.2	1.87512	1.91234	1.90245	2.21294	1.9013	1.89942	1.90492	1.90219	1.83961	1.83116	1.84065	1.83885	1.88602	1.80433	1.81069	1.85203	1.92803	1.95941	1.8818	1.88338		1.89695	1.89338	1.89506	1.95859	1.9119	1.92655	1.92011	1.90365	1.82257	1.82957	1.83395	1.81641	1.84126	1.84303	1.81288	1.85468	2.00073	1.9894	1.82905	1.80604		1.55729	1.58614	1.61726	1.59392	1.61031
		73.4	1.87675	1.91823	1.90046	2.21178	1.90296	1.89307	1.91003	1.90678	1.84429	1.83412	1.83974	1.83598	1.88562	1.803	1.80822	1.85293	1.92708	1.96011	1.88519	1.87976		1.89648	1.90027	1.89742	1.95581	1.91003	1.93004	1.91813	1.90789	1.82095	1.82956	1.83141	1.81885	1.8441	1.838	1.8116	1.85363	1.9945	1.9868	1.83154	1.81349		1.56161	1.58449	1.61577	1.59819	1.6103
		73.6	1.87304	1.91943	1.90396	2.20315	1.90256	1.89684	1.90412	1.90609	1.84295	1.83268	1.84272	1.84102	1.8877	1.8005	1.81479	1.8502	1.92661	1.96069	1.88395	1.88801		1.89598	1.90036	1.8963	1.9606	1.90155	1.92105	1.91692	1.91018	1.82249	1.8311	1.83243	1.8243	1.8413	1.83642	1.8109	1.85412	1.99859	1.98706	1.83536	1.81513		1.56298	1.58715	1.61678	1.60673	1.61202
		73.8	1.87537	1.91638	1.90294	2.19997	1.90052	1.90277	1.90851	1.90011	1.83914	1.83488	1.83725	1.83639	1.8929	1.80438	1.81065	1.85049	1.92594	1.9585	1.88121	1.88817		1.89502	1.89539	1.89417	1.95947	1.91091	1.93107	1.91796	1.90826	1.81904	1.82773	1.83053	1.82477	1.83839	1.84507	1.8132	1.85334	2.00208	1.9891	1.83844	1.8097		1.55341	1.58786	1.6249	1.60266	1.61314
		74	1.87441	1.92305	1.90175	2.19293	1.89735	1.89755	1.90505	1.90302	1.84135	1.83604	1.83849	1.83435	1.89347	1.80262	1.8117	1.85535	1.92615	1.96553	1.88795	1.88892		1.89662	1.89434	1.89179	1.96062	1.90921	1.92424	1.92017	1.9085	1.82965	1.83179	1.83607	1.81956	1.84462	1.84517	1.81712	1.85946	2.00618	1.98912	1.83096	1.81432		1.56215	1.58781	1.62352	1.60469	1.61261
		74.2	1.87476	1.91895	1.9079	2.20538	1.90531	1.90017	1.90573	1.90452	1.8434	1.83368	1.84048	1.83633	1.89096	1.79996	1.80793	1.84983	1.93	1.96604	1.88695	1.89271		1.89469	1.89714	1.89526	1.95764	1.91039	1.93031	1.91855	1.90386	1.81936	1.82714	1.83414	1.82605	1.8438	1.83994	1.8179	1.86108	2.0063	1.9875	1.83568	1.80718		1.5654	1.59319	1.62163	1.60783	1.61437
		74.4	1.88089	1.92352	1.907	2.2115	1.90664	1.90139	1.90618	1.9018	1.84032	1.83144	1.84244	1.84169	1.89224	1.80131	1.81291	1.85129	1.92125	1.9673	1.88518	1.88638		1.8975	1.90055	1.89729	1.95944	1.90744	1.93035	1.91524	1.91023	1.82418	1.82733	1.83227	1.82181	1.8461	1.84323	1.82063	1.85506	1.99852	1.99075	1.84256	1.81161		1.56126	1.59253	1.62654	1.60395	1.61118
		74.6	1.87239	1.91947	1.9052	2.20528	1.90036	1.89863	1.90266	1.90631	1.84136	1.83904	1.84027	1.83876	1.89058	1.79935	1.80798	1.84778	1.93363	1.96404	1.88762	1.88951		1.90132	1.8989	1.89493	1.96643	1.90853	1.92498	1.91946	1.90274	1.82584	1.83492	1.83695	1.8237	1.84448	1.84469	1.81513	1.8568	2.00646	1.98757	1.83455	1.81461		1.56024	1.59377	1.63251	1.60442	1.6206
		74.8	1.87642	1.91907	1.90271	2.20333	1.90097	1.89816	1.90247	1.90779	1.84241	1.83719	1.84384	1.84143	1.89072	1.79867	1.81305	1.85741	1.92755	1.96318	1.88622	1.88965		1.89958	1.90101	1.89555	1.96472	1.91059	1.93042	1.9205	1.90563	1.82606	1.82723	1.83437	1.82008	1.84493	1.84462	1.82027	1.86003	2.00674	1.99208	1.83531	1.81445		1.56826	1.59638	1.62616	1.60753	1.61849
		75	1.87309	1.91674	1.90725	2.20707	1.90334	1.90662	1.90975	1.90452	1.84227	1.83572	1.84301	1.84101	1.89259	1.80073	1.81582	1.84706	1.92576	1.96461	1.88667	1.88648		1.89841	1.89912	1.89648	1.96712	1.91233	1.92829	1.92063	1.91205	1.82567	1.82773	1.83418	1.8229	1.84714	1.84613	1.8206	1.85743	1.99926	1.99604	1.83517	1.81279		1.56485	1.59521	1.62733	1.60741	1.62015
		75.2	1.87407	1.91689	1.90723	2.21402	1.90085	1.89858	1.906	1.90751	1.83929	1.83875	1.84318	1.84658	1.89591	1.80614	1.81277	1.8544	1.92704	1.96947	1.88646	1.89012		1.90198	1.89897	1.89925	1.95959	1.9096	1.92972	1.92719	1.90659	1.82936	1.83249	1.83241	1.82309	1.84382	1.84599	1.81904	1.85607	2.00212	1.99288	1.83578	1.81092		1.56599	1.59829	1.6345	1.61355	1.62253
		75.4	1.87669	1.92104	1.90336	2.21263	1.90262	1.89759	1.90609	1.90864	1.84773	1.84103	1.842	1.84303	1.89047	1.80673	1.81456	1.8499	1.92678	1.96505	1.88878	1.88923		1.89936	1.90016	1.9021	1.95833	1.91386	1.93113	1.92227	1.90758	1.82027	1.83424	1.83454	1.82371	1.84725	1.84422	1.81728	1.85959	2.00839	1.9915	1.83454	1.81459		1.56906	1.6002	1.63075	1.61555	1.62463
		75.6	1.87179	1.91974	1.90263	2.20989	1.9092	1.90233	1.90398	1.90385	1.8467	1.83948	1.83938	1.84213	1.88957	1.80505	1.81609	1.85116	1.92465	1.96535	1.89077	1.88508		1.8997	1.90298	1.89603	1.96179	1.90976	1.92482	1.92272	1.90445	1.82016	1.8317	1.83411	1.82711	1.84428	1.84551	1.81952	1.86272	2.00199	1.99377	1.83376	1.81303		1.57237	1.59882	1.63439	1.61742	1.6223
		75.8	1.87872	1.92091	1.9055	2.21391	1.90346	1.89617	1.90899	1.90643	1.84252	1.84073	1.8408	1.84597	1.89236	1.80867	1.81363	1.85547	1.93085	1.96735	1.88904	1.89122		1.89715	1.8992	1.89888	1.96694	1.91432	1.9306	1.92801	1.90683	1.82374	1.83258	1.83842	1.82549	1.85029	1.84838	1.81855	1.85744	2.00635	1.9911	1.83468	1.81379		1.57294	1.59785	1.63451	1.61465	1.62578
		76	1.87816	1.91552	1.90281	2.20773	1.90574	1.89858	1.91002	1.91003	1.84729	1.84033	1.8443	1.84416	1.89563	1.80979	1.81541	1.85608	1.93051	1.97009	1.88626	1.8923		1.89782	1.90058	1.89895	1.96728	1.91561	1.93226	1.92103	1.90594	1.82977	1.83284	1.83736	1.82548	1.84536	1.84714	1.81421	1.86157	2.00762	1.99454	1.83498	1.81242		1.57777	1.60165	1.63438	1.62106	1.62705
		76.2	1.87777	1.91813	1.90571	2.2103	1.90988	1.90296	1.90424	1.90501	1.84653	1.84064	1.84467	1.84582	1.89877	1.80465	1.81419	1.85544	1.93039	1.96659	1.89016	1.89256		1.9011	1.90063	1.8956	1.96188	1.91473	1.92809	1.92013	1.91075	1.82784	1.83323	1.83844	1.83242	1.84605	1.84369	1.8198	1.86492	2.0082	1.99442	1.83753	1.8177		1.58152	1.60062	1.64177	1.6217	1.627
		76.4	1.88142	1.92376	1.9047	2.20068	1.90423	1.89931	1.90919	1.90623	1.84935	1.84102	1.84488	1.84569	1.89789	1.80665	1.81909	1.8614	1.93069	1.96151	1.88651	1.89192		1.90106	1.90197	1.89333	1.96611	1.90965	1.9367	1.92304	1.91166	1.82949	1.83689	1.83398	1.82782	1.84691	1.85015	1.81607	1.85695	2.00826	1.99977	1.83752	1.81722		1.57306	1.60159	1.63705	1.62076	1.62993
		76.6	1.87703	1.91613	1.89814	2.20793	1.90164	1.90242	1.91394	1.9134	1.85122	1.84071	1.84273	1.84832	1.89159	1.80782	1.81588	1.85573	1.93334	1.96647	1.89329	1.89241		1.90002	1.8975	1.89686	1.96493	1.91305	1.93316	1.92709	1.91094	1.83658	1.83001	1.83788	1.82471	1.84531	1.84365	1.81694	1.86092	2.01353	1.99689	1.83494	1.81818		1.58085	1.60256	1.64039	1.61837	1.62522
		76.8	1.87791	1.91941	1.90397	2.20853	1.90556	1.89891	1.9068	1.90889	1.85107	1.84631	1.84359	1.8429	1.89977	1.81027	1.82007	1.8546	1.93852	1.96694	1.89203	1.89552		1.90391	1.90399	1.89804	1.96831	1.91409	1.93178	1.92201	1.91491	1.8316	1.83396	1.83571	1.82549	1.84762	1.84393	1.81779	1.86456	2.01501	1.99794	1.83611	1.81763		1.57698	1.60794	1.64112	1.61981	1.6282
		77	1.87753	1.92336	1.90873	2.21017	1.9039	1.90233	1.90725	1.9081	1.85376	1.83439	1.85198	1.84872	1.90128	1.81232	1.8143	1.85389	1.93074	1.96968	1.89778	1.8983		1.90338	1.90131	1.89609	1.96367	1.91265	1.93037	1.92153	1.9138	1.82794	1.84023	1.83962	1.82836	1.84682	1.85043	1.82137	1.86531	2.00745	2.00213	1.83462	1.81752		1.57786	1.61054	1.64349	1.6201	1.62868
		77.2	1.88145	1.92694	1.90689	2.22041	1.90356	1.90627	1.90992	1.90924	1.8477	1.84298	1.84777	1.84804	1.89929	1.80946	1.81487	1.86224	1.93321	1.96967	1.89596	1.89642		1.90322	1.89996	1.89699	1.96551	1.91484	1.93419	1.9248	1.90809	1.83095	1.83738	1.84023	1.82642	1.85366	1.85073	1.81945	1.86384	2.01299	1.99717	1.83716	1.81838		1.57272	1.60962	1.64631	1.62408	1.62989
		77.4	1.87989	1.92061	1.90922	2.22521	1.90362	1.90335	1.91028	1.91343	1.85187	1.8439	1.8467	1.84685	1.90157	1.81019	1.8163	1.85721	1.93148	1.97148	1.89623	1.8905		1.9032	1.90469	1.90338	1.96287	1.9139	1.93042	1.93176	1.91326	1.83388	1.83745	1.83204	1.8304	1.84888	1.84719	1.82079	1.86661	2.01192	1.99667	1.84227	1.81538		1.57543	1.60726	1.64394	1.62359	1.63283
		77.6	1.87653	1.92753	1.90864	2.21878	1.908	1.90573	1.90883	1.90713	1.85217	1.84694	1.84542	1.84603	1.8998	1.80855	1.81487	1.8566	1.93073	1.96839	1.89959	1.89707		1.90056	1.90351	1.90373	1.9687	1.91601	1.93225	1.92535	1.9119	1.83004	1.83604	1.8383	1.82685	1.85012	1.85224	1.8245	1.85778	2.01096	2.00488	1.84244	1.81946		1.58499	1.6105	1.65163	1.6241	1.64164
		77.8	1.8765	1.92274	1.91232	2.21752	1.90617	1.90364	1.90747	1.90983	1.85023	1.84497	1.84493	1.84609	1.89874	1.81091	1.8183	1.85785	1.92793	1.97334	1.88954	1.89569		1.9017	1.90415	1.90428	1.97064	1.91386	1.93262	1.92018	1.91019	1.83117	1.83637	1.84587	1.82971	1.85181	1.84464	1.82302	1.86342	2.01242	2.00055	1.8398	1.81709		1.58632	1.6121	1.64993	1.63401	1.63811
		78	1.88215	1.92103	1.90521	2.22096	1.90036	1.90071	1.90808	1.90997	1.84869	1.84609	1.84552	1.84243	1.90181	1.81235	1.82033	1.85852	1.93159	1.97223	1.89532	1.8939		1.90522	1.90466	1.90276	1.96677	1.91609	1.93055	1.93275	1.91268	1.83369	1.84116	1.83963	1.82956	1.84857	1.84761	1.82118	1.86351	2.01839	2.00208	1.84257	1.82075		1.58927	1.61623	1.64444	1.62992	1.64399
		78.2	1.87536	1.92442	1.90715	2.22005	1.90367	1.90632	1.90883	1.91026	1.85522	1.84493	1.84953	1.8475	1.90114	1.81238	1.81636	1.85193	1.93569	1.97345	1.89963	1.89186		1.9049	1.90292	1.90257	1.96369	1.91582	1.93471	1.92738	1.91279	1.83175	1.83425	1.83689	1.82693	1.85108	1.85369	1.82512	1.86625	2.01565	2.00349	1.84021	1.81549		1.58732	1.61559	1.65481	1.63304	1.63766
		78.4	1.88264	1.91865	1.90602	2.21389	1.90514	1.90643	1.91059	1.91194	1.8504	1.85117	1.85008	1.84741	1.90317	1.81496	1.81718	1.85597	1.93427	1.97164	1.8948	1.89525		1.90491	1.90754	1.90144	1.96604	1.91392	1.93179	1.93014	1.91498	1.83022	1.83634	1.84284	1.82715	1.85521	1.85062	1.8246	1.86188	2.01173	2.00587	1.84311	1.82769		1.5889	1.61339	1.65154	1.63438	1.63488
		78.6	1.87804	1.92151	1.91419	2.21229	1.91062	1.90484	1.91229	1.91525	1.8562	1.84362	1.85211	1.84927	1.90654	1.81288	1.81487	1.8538	1.93703	1.96875	1.8907	1.8962		1.90255	1.9045	1.90358	1.9747	1.91043	1.93241	1.93232	1.91613	1.83665	1.83786	1.84209	1.82755	1.85431	1.85409	1.82306	1.86551	2.01513	2.00205	1.84096	1.82033		1.58529	1.62	1.65897	1.62845	1.64188
		78.8	1.87909	1.9231	1.90807	2.21508	1.90483	1.8998	1.90812	1.91369	1.85182	1.84516	1.85017	1.84818	1.90185	1.81374	1.82233	1.86132	1.93432	1.97192	1.89756	1.89711		1.90249	1.90514	1.90203	1.96796	1.91159	1.93483	1.92785	1.91247	1.83137	1.83586	1.84486	1.82796	1.8502	1.85351	1.82537	1.86801	2.01963	2.00517	1.84315	1.81948		1.59656	1.61864	1.65175	1.63473	1.64129
		79	1.88283	1.92366	1.91616	2.21773	1.91093	1.90739	1.91133	1.90607	1.85546	1.84482	1.84837	1.84955	1.90575	1.81035	1.8215	1.85727	1.93431	1.97643	1.89252	1.89522		1.90281	1.9073	1.90287	1.96431	1.91136	1.93971	1.92689	1.91667	1.83161	1.84065	1.83722	1.83882	1.85415	1.85107	1.8241	1.86408	2.01344	2.006	1.84376	1.8115		1.58988	1.62117	1.65426	1.63637	1.63879
		79.2	1.88461	1.92342	1.90967	2.22426	1.90733	1.9102	1.9157	1.91205	1.85724	1.85011	1.85119	1.85158	1.90359	1.80847	1.81883	1.86477	1.9342	1.97287	1.89409	1.9036		1.90537	1.90546	1.90125	1.97057	1.92016	1.93814	1.92285	1.91116	1.83555	1.83587	1.84352	1.83298	1.85357	1.85134	1.82243	1.86722	2.02042	2.00953	1.83885	1.82124		1.59096	1.61776	1.65844	1.63307	1.64163
		79.4	1.88187	1.92897	1.91126	2.21959	1.90738	1.90119	1.90911	1.91008	1.85949	1.84706	1.85306	1.84714	1.90452	1.81485	1.82058	1.8624	1.93706	1.97094	1.90069	1.90211		1.90437	1.90841	1.90558	1.96553	1.91625	1.93449	1.92373	1.91786	1.83397	1.83841	1.83864	1.83779	1.85101	1.85566	1.8233	1.86271	2.02111	2.00833	1.84633	1.82277		1.59019	1.6215	1.65659	1.64409	1.64426
		79.6	1.87899	1.92565	1.90728	2.22016	1.90898	1.90621	1.90792	1.91403	1.85456	1.85213	1.84872	1.8514	1.90292	1.81596	1.82224	1.86019	1.94152	1.973	1.89069	1.90276		1.90502	1.90781	1.90379	1.96755	1.91758	1.93628	1.9265	1.9127	1.84127	1.84113	1.84264	1.82994	1.85297	1.84917	1.82871	1.8659	2.01595	2.00596	1.84571	1.81823		1.59106	1.62168	1.65745	1.63902	1.64541
		79.8	1.88507	1.92878	1.90868	2.21045	1.90773	1.90767	1.91212	1.91177	1.85618	1.85018	1.84689	1.85659	1.90509	1.81608	1.82447	1.85963	1.93555	1.9766	1.89745	1.89637		1.90282	1.90701	1.90357	1.97414	1.9177	1.93851	1.92482	1.91058	1.83685	1.84201	1.8439	1.83313	1.85338	1.85214	1.82157	1.86969	2.0148	2.0009	1.8381	1.82421		1.59703	1.6195	1.65294	1.63635	1.64199
		80	1.8831	1.9292	1.91082	2.223	1.9098	1.90487	1.91527	1.91993	1.86115	1.84633	1.85143	1.84962	1.9062	1.81688	1.82053	1.85835	1.94009	1.97546	1.90073	1.9044		1.90536	1.90637	1.90584	1.97385	1.91603	1.93365	1.93072	1.91375	1.83539	1.84332	1.84318	1.83308	1.85592	1.85277	1.82398	1.86984	2.01546	2.00724	1.84294	1.81995		1.59688	1.62934	1.66013	1.63793	1.64901
		80.2	1.88195	1.92388	1.91815	2.23057	1.90761	1.90483	1.91072	1.91341	1.85864	1.84904	1.85862	1.84723	1.90957	1.80915	1.82411	1.86076	1.93277	1.97728	1.90312	1.89973		1.90548	1.90331	1.90451	1.96446	1.92121	1.93728	1.92618	1.91564	1.84206	1.83857	1.8431	1.83541	1.8507	1.85043	1.82498	1.86705	2.02027	2.01215	1.84593	1.82398		1.59829	1.62666	1.65928	1.63765	1.6473
		80.4	1.88172	1.92915	1.91554	2.22024	1.90809	1.90892	1.91077	1.91197	1.8555	1.85018	1.85434	1.85072	1.90692	1.8184	1.82227	1.85584	1.93768	1.98029	1.90699	1.90323		1.90951	1.90608	1.90255	1.9722	1.91907	1.93332	1.93107	1.91819	1.83604	1.83973	1.84999	1.83831	1.85661	1.85528	1.82313	1.86613	2.01614	2.00987	1.84809	1.81839		1.59828	1.62479	1.6647	1.64054	1.65242
		80.6	1.8815	1.92205	1.91217	2.21318	1.9077	1.90994	1.9098	1.91885	1.85343	1.85111	1.8541	1.85299	1.90963	1.81877	1.82607	1.86335	1.94111	1.98193	1.90068	1.897		1.90545	1.90921	1.90429	1.97079	1.91924	1.93607	1.92823	1.91222	1.83899	1.83822	1.84796	1.83126	1.85715	1.853	1.82271	1.86761	2.02331	2.00678	1.84066	1.82244		1.59816	1.62658	1.6619	1.64135	1.64901
		80.8	1.88065	1.92482	1.91246	2.21584	1.90329	1.90426	1.91226	1.91298	1.86012	1.84827	1.85543	1.85022	1.90802	1.81417	1.81892	1.8625	1.936	1.97795	1.90582	1.89722		1.91043	1.90917	1.90941	1.96697	1.92076	1.9374	1.93181	1.91835	1.84074	1.83906	1.84775	1.83076	1.85147	1.8553	1.82467	1.87172	2.02922	2.00705	1.84243	1.82264		1.60457	1.62293	1.66568	1.65019	1.64977
		81	1.88375	1.92758	1.9165	2.21788	1.90691	1.91153	1.91376	1.90465	1.85449	1.84886	1.85611	1.8482	1.91034	1.81817	1.82458	1.86782	1.93769	1.97936	1.90113	1.90541		1.90312	1.90924	1.90593	1.97674	1.9119	1.93462	1.93157	1.91343	1.84032	1.83818	1.84754	1.83563	1.85894	1.85552	1.82824	1.86556	2.02142	2.00914	1.84739	1.81928		1.60427	1.6226	1.66546	1.64674	1.65184
		81.2	1.88244	1.92656	1.92166	2.22424	1.911	1.90674	1.91474	1.91616	1.8617	1.85376	1.85249	1.85356	1.91337	1.82044	1.82441	1.86293	1.9387	1.98026	1.90162	1.90276		1.90553	1.90952	1.90316	1.96504	1.92109	1.94473	1.93163	1.917	1.84087	1.84404	1.84765	1.83742	1.85531	1.85844	1.83113	1.8712	2.0223	2.0122	1.84648	1.81733		1.6037	1.62253	1.66275	1.64519	1.65158
		81.4	1.88463	1.92585	1.91353	2.22463	1.90694	1.90571	1.91433	1.91279	1.86387	1.85083	1.85783	1.85792	1.91296	1.81915	1.82423	1.86977	1.94045	1.9766	1.90337	1.90154		1.9084	1.90868	1.90735	1.97684	1.92202	1.93731	1.93357	1.92213	1.83718	1.84394	1.84579	1.83809	1.86341	1.85903	1.82667	1.87187	2.02507	2.00973	1.85047	1.82288		1.61336	1.62972	1.66645	1.64429	1.65233
		81.6	1.87712	1.92678	1.91527	2.22451	1.91128	1.90445	1.91213	1.91565	1.86115	1.85154	1.85604	1.85335	1.91289	1.81869	1.82048	1.85988	1.93603	1.97518	1.90545	1.90493		1.91388	1.90931	1.90604	1.97129	1.91992	1.93479	1.92979	1.91324	1.83786	1.84512	1.84861	1.8401	1.86046	1.85385	1.82344	1.87237	2.02592	2.01092	1.85408	1.82241		1.60813	1.62866	1.66796	1.64876	1.65342
		81.8	1.88583	1.92185	1.91478	2.23008	1.91135	1.90369	1.91675	1.9182	1.85763	1.85542	1.85306	1.85465	1.91184	1.81187	1.82715	1.86555	1.93654	1.98087	1.90377	1.90514		1.90614	1.9098	1.90098	1.97615	1.91748	1.93646	1.92595	1.92012	1.83659	1.84621	1.84842	1.83144	1.86012	1.86088	1.82708	1.87573	2.02103	2.01092	1.8463	1.82007		1.60129	1.63127	1.66853	1.64418	1.65459
		82	1.88423	1.9267	1.91106	2.22503	1.91597	1.9082	1.91809	1.92008	1.86143	1.85458	1.85223	1.85732	1.91356	1.81181	1.82455	1.8693	1.94431	1.97907	1.90245	1.9067		1.90354	1.90738	1.90679	1.97011	1.91648	1.93606	1.93158	1.91801	1.8405	1.84375	1.84777	1.83707	1.8622	1.85387	1.83081	1.87149	2.02557	2.01492	1.84997	1.82231		1.60031	1.62997	1.6734	1.65005	1.65389
		82.2	1.88553	1.93138	1.9179	2.22902	1.91518	1.90444	1.91729	1.91484	1.86289	1.8547	1.85918	1.85328	1.91323	1.82165	1.82269	1.86269	1.93967	1.97771	1.90341	1.90681		1.91075	1.90976	1.90801	1.97016	1.91886	1.93625	1.92963	1.91897	1.84283	1.84775	1.84219	1.83576	1.85755	1.85757	1.83265	1.87241	2.02845	2.01697	1.84918	1.825		1.60665	1.63006	1.67157	1.65763	1.66063
		82.4	1.88273	1.93165	1.92104	2.21552	1.91351	1.91237	1.91098	1.91806	1.86242	1.85756	1.85843	1.85701	1.91503	1.82106	1.82754	1.86766	1.93792	1.97824	1.90142	1.90577		1.90648	1.90446	1.90878	1.97347	1.92522	1.93886	1.9291	1.91691	1.83948	1.84512	1.84783	1.83431	1.85863	1.85586	1.82554	1.87124	2.02652	2.0163	1.8451	1.81847		1.60806	1.63489	1.67049	1.64733	1.65953
		82.6	1.8893	1.93022	1.91284	2.22022	1.91446	1.91366	1.9156	1.91577	1.8635	1.85627	1.85661	1.85454	1.91587	1.81672	1.82129	1.86487	1.94477	1.9739	1.90824	1.90699		1.90983	1.90977	1.90893	1.97652	1.9147	1.93995	1.93355	1.92048	1.84221	1.84512	1.84755	1.83785	1.85663	1.85816	1.83388	1.8699	2.02743	2.01498	1.8468	1.82531		1.61068	1.63626	1.67957	1.64933	1.65758
		82.8	1.88378	1.93112	1.90973	2.22336	1.90767	1.91278	1.91487	1.91601	1.86535	1.85628	1.86164	1.85842	1.91842	1.81987	1.82839	1.86994	1.94517	1.97956	1.90603	1.91084		1.91244	1.91153	1.90643	1.97279	1.9217	1.93809	1.93162	1.9159	1.84018	1.84344	1.85136	1.83859	1.85945	1.86089	1.82146	1.87424	2.02916	2.01235	1.85033	1.82701		1.61012	1.63758	1.67348	1.6576	1.65914
		83	1.88377	1.93083	1.92145	2.23444	1.91606	1.91294	1.91696	1.91469	1.86369	1.85629	1.8579	1.853	1.91547	1.81693	1.82725	1.8685	1.94396	1.98114	1.9064	1.90909		1.91032	1.90894	1.9082	1.97278	1.91942	1.93449	1.92664	1.91751	1.83382	1.84819	1.8524	1.83936	1.86855	1.86165	1.82615	1.87655	2.0285	2.0162	1.84955	1.82552		1.60698	1.63745	1.67163	1.6579	1.66477
		83.2	1.88154	1.93081	1.91827	2.21895	1.91391	1.90895	1.9222	1.91734	1.87088	1.85464	1.85471	1.8562	1.91702	1.81969	1.82681	1.86686	1.94015	1.9834	1.90603	1.90967		1.90273	1.9072	1.90902	1.97507	1.92184	1.94222	1.93315	1.91775	1.8435	1.84884	1.84888	1.83941	1.86494	1.85546	1.83004	1.87184	2.02527	2.01492	1.8516	1.8239		1.60682	1.63644	1.67715	1.6585	1.66547
		83.4	1.88442	1.93143	1.91478	2.23199	1.91	1.91103	1.9173	1.91452	1.86854	1.85332	1.85791	1.85822	1.92257	1.82092	1.82817	1.87052	1.94565	1.98127	1.91184	1.90871		1.90619	1.90901	1.90891	1.97278	1.91939	1.94007	1.93333	1.92123	1.84318	1.84871	1.85037	1.83984	1.86176	1.85816	1.82582	1.87469	2.03341	2.01058	1.84921	1.82327		1.61271	1.63734	1.67874	1.65783	1.66558
		83.6	1.88382	1.93296	1.9204	2.23268	1.91365	1.91237	1.92023	1.91777	1.86685	1.86037	1.86041	1.85677	1.9182	1.8192	1.8252	1.868	1.93952	1.98286	1.91191	1.9106		1.91229	1.91243	1.91127	1.9697	1.91797	1.93833	1.92827	1.91139	1.84707	1.84967	1.86091	1.83851	1.85715	1.85708	1.82541	1.87165	2.02977	2.02027	1.85038	1.82702		1.61719	1.63997	1.67588	1.65824	1.66151
		83.8	1.88589	1.93004	1.91977	2.22121	1.90983	1.90894	1.92232	1.91327	1.8587	1.85727	1.85802	1.85913	1.92182	1.81572	1.82655	1.86211	1.93993	1.98557	1.90648	1.91325		1.91004	1.90991	1.90645	1.97488	1.92035	1.93673	1.93756	1.9219	1.84436	1.84831	1.85377	1.83555	1.85924	1.85991	1.82662	1.87615	2.032	2.01479	1.84817	1.82363		1.61855	1.63624	1.67495	1.65848	1.66202
		84	1.88526	1.92578	1.91151	2.23141	1.90888	1.91029	1.91643	1.91505	1.86147	1.85875	1.86235	1.85496	1.92015	1.81845	1.82964	1.87268	1.94626	1.98409	1.91226	1.91102		1.91126	1.91074	1.90685	1.9771	1.92602	1.9442	1.93307	1.91964	1.84673	1.84613	1.85023	1.84158	1.86065	1.85699	1.83141	1.87473	2.035	2.01437	1.85733	1.82597		1.61621	1.64092	1.67541	1.65827	1.66024
		84.2	1.88708	1.92989	1.91622	2.2311	1.91351	1.9062	1.9127	1.92144	1.86591	1.85908	1.8629	1.85176	1.92298	1.81882	1.83375	1.86733	1.94395	1.98146	1.90957	1.90544		1.91168	1.91569	1.91015	1.97658	1.91776	1.94036	1.93616	1.92204	1.84255	1.8412	1.85157	1.83868	1.8666	1.85889	1.83255	1.87579	2.03324	2.0184	1.85706	1.8228		1.61403	1.6398	1.67844	1.66169	1.66087
		84.4	1.88772	1.929	1.91736	2.23417	1.91908	1.91512	1.91474	1.91303	1.86828	1.86417	1.86081	1.86297	1.92186	1.81907	1.83176	1.86562	1.94281	1.98394	1.91048	1.90755		1.90938	1.91352	1.9104	1.97645	1.92232	1.94205	1.93396	1.92721	1.8401	1.84734	1.84974	1.84115	1.86224	1.8593	1.83027	1.87319	2.02963	2.02061	1.85241	1.82575		1.61505	1.64196	1.68253	1.65928	1.66048
		84.6	1.88777	1.9314	1.91142	2.23149	1.91609	1.91417	1.92248	1.91701	1.86436	1.86282	1.85833	1.85789	1.92071	1.82456	1.82632	1.86928	1.9464	1.98439	1.91194	1.90999		1.91204	1.91548	1.91057	1.98013	1.9216	1.94067	1.9371	1.92095	1.84639	1.84774	1.85117	1.83838	1.8679	1.85932	1.83067	1.87809	2.03155	2.02225	1.8508	1.82742		1.61285	1.64526	1.6821	1.66209	1.66625
		84.8	1.88481	1.92993	1.91862	2.22499	1.91554	1.91015	1.9187	1.91677	1.86827	1.8611	1.86661	1.86067	1.92462	1.82057	1.83238	1.87243	1.94895	1.98256	1.91143	1.91004		1.90982	1.907	1.90862	1.97822	1.91974	1.94446	1.93833	1.91753	1.84967	1.84714	1.85	1.84389	1.86686	1.86374	1.82968	1.87899	2.03328	2.022	1.85638	1.82861		1.61525	1.64356	1.68276	1.66161	1.66447
		85	1.88803	1.93345	1.91692	2.22907	1.91903	1.91004	1.92224	1.91911	1.86598	1.85786	1.8583	1.85896	1.93028	1.81835	1.83142	1.87199	1.93744	1.98142	1.90793	1.91231		1.9138	1.91083	1.90698	1.97819	1.9206	1.94747	1.93074	1.92161	1.84186	1.84938	1.85811	1.84664	1.86474	1.8616	1.83622	1.87635	2.02783	2.02395	1.85692	1.82937		1.61671	1.64357	1.68729	1.66208	1.66586
		85.27	1.88919	1.92785	1.91649	2.21582	1.91601	1.91453	1.91628	1.91737	1.87253	1.86304	1.85976	1.85853	1.92623	1.82382	1.82667	1.86553	1.95411	1.98503	1.91287	1.91701		1.90799	1.91458	1.90143	1.97353	1.92534	1.94069	1.93747	1.92536	1.84664	1.85394	1.8542	1.83968	1.86928	1.8598	1.83116	1.88038	2.03369	2.02194	1.8539	1.82729		1.60886	1.64543	1.68339	1.66684	1.67258
		85.43	1.88604	1.92916	1.91942	2.22673	1.91287	1.91424	1.92365	1.92498	1.88085	1.86096	1.8635	1.86367	1.92299	1.82143	1.8321	1.87234	1.94886	1.98432	1.91463	1.91594		1.91339	1.9125	1.91149	1.98087	1.92015	1.93821	1.93066	1.91396	1.84948	1.85143	1.85238	1.84313	1.86525	1.86282	1.83176	1.87824	2.03303	2.02319	1.86079	1.8299		1.61961	1.64489	1.6822	1.66424	1.67361
		85.6	1.88997	1.93098	1.9165	2.2293	1.91747	1.91465	1.91773	1.92114	1.87216	1.86898	1.86453	1.86229	1.92157	1.82282	1.83328	1.86865	1.94417	1.9861	1.92131	1.91904		1.91066	1.92073	1.90881	1.9735	1.91992	1.93714	1.93118	1.9226	1.84636	1.84696	1.84969	1.84312	1.86978	1.86195	1.82875	1.87931	2.04354	2.02815	1.85764	1.82888		1.6247	1.64794	1.68748	1.6728	1.67332
		85.8	1.88626	1.93114	1.92225	2.22449	1.91412	1.91971	1.923	1.91819	1.86925	1.85986	1.85866	1.86047	1.92348	1.8208	1.8361	1.869	1.94905	1.98669	1.91347	1.92014		1.91238	1.91763	1.91039	1.97557	1.9214	1.94434	1.93522	1.92411	1.84923	1.85495	1.85632	1.84386	1.86602	1.86657	1.8321	1.87517	2.03892	2.02569	1.85594	1.82495		1.62495	1.65161	1.68975	1.66491	1.67249
		86	1.89186	1.93212	1.91713	2.2266	1.91746	1.91672	1.92132	1.92001	1.87067	1.85738	1.86347	1.85748	1.92797	1.82034	1.83512	1.87715	1.94734	1.98269	1.91397	1.91537		1.91348	1.91155	1.91484	1.98115	1.92487	1.93779	1.9335	1.92429	1.84546	1.85353	1.85535	1.84743	1.86164	1.86991	1.83979	1.87662	2.03575	2.02304	1.85346	1.82774		1.62433	1.65052	1.68736	1.66813	1.67193
		86.2	1.89279	1.93501	1.92183	2.23736	1.92198	1.91476	1.92141	1.92118	1.87239	1.86037	1.86293	1.85844	1.92351	1.82633	1.83436	1.87056	1.94821	1.98457	1.9203	1.92041		1.90938	1.9141	1.90887	1.97723	1.9222	1.94138	1.9342	1.92356	1.84627	1.84771	1.85687	1.84645	1.86861	1.8625	1.83255	1.88504	2.03938	2.02049	1.85508	1.83226		1.62732	1.65036	1.68592	1.67538	1.67314
		86.4	1.89091	1.93163	1.92669	2.22621	1.91128	1.91581	1.91917	1.92631	1.87406	1.86294	1.86261	1.86101	1.91813	1.822	1.83861	1.87168	1.94831	1.99135	1.91576	1.91871		1.9137	1.91376	1.91151	1.9765	1.92066	1.93919	1.9349	1.92094	1.84698	1.85531	1.85446	1.85092	1.86973	1.86193	1.83464	1.87615	2.03477	2.02449	1.86066	1.83217		1.62426	1.64966	1.69368	1.66526	1.66863
		86.6	1.88592	1.93098	1.92323	2.22294	1.91628	1.91749	1.92852	1.91913	1.87553	1.86451	1.8608	1.86357	1.92268	1.8276	1.83579	1.87097	1.95126	1.99404	1.91628	1.9181		1.91041	1.91791	1.91762	1.98591	1.92348	1.94002	1.93808	1.91864	1.8496	1.84978	1.85948	1.84492	1.86827	1.86386	1.82909	1.87845	2.037	2.02495	1.8551	1.83324		1.62218	1.64944	1.695	1.66905	1.67132
		86.8	1.88933	1.93453	1.92077	2.22835	1.90952	1.91569	1.91793	1.9233	1.87781	1.86567	1.86258	1.86205	1.92774	1.82542	1.83446	1.87297	1.94736	1.98504	1.91145	1.92042		1.9147	1.91159	1.91202	1.98213	1.92149	1.94307	1.94101	1.92389	1.84783	1.85104	1.85631	1.84047	1.85882	1.85975	1.83408	1.87647	2.04274	2.0257	1.85542	1.83219		1.63221	1.64625	1.69053	1.6779	1.67272
		87	1.8853	1.93098	1.92092	2.23952	1.91618	1.90922	1.91926	1.91743	1.87254	1.86518	1.86523	1.86526	1.92721	1.82824	1.83329	1.87441	1.94969	1.99137	1.91668	1.91524		1.91122	1.91463	1.91313	1.98008	1.92067	1.94551	1.93517	1.92372	1.85118	1.84948	1.85559	1.84214	1.86783	1.86424	1.83298	1.88459	2.04163	2.0276	1.8585	1.83444		1.62583	1.65239	1.69735	1.67005	1.6695
		87.2	1.88224	1.92951	1.91599	2.236	1.91905	1.91622	1.92161	1.91847	1.86906	1.86907	1.86986	1.86264	1.92634	1.82397	1.83496	1.86961	1.94947	1.9885	1.92192	1.91874		1.90792	1.90941	1.91153	1.97732	1.92637	1.94807	1.93379	1.92152	1.85505	1.84908	1.85707	1.84328	1.86661	1.86239	1.83244	1.8793	2.03973	2.02945	1.85692	1.83115		1.62539	1.65287	1.69243	1.67398	1.6709
		87.4	1.88705	1.93499	1.91874	2.23829	1.92044	1.91082	1.92426	1.92327	1.87214	1.86513	1.86496	1.86359	1.9271	1.82283	1.83041	1.8752	1.95103	1.98947	1.91975	1.91838		1.91691	1.91577	1.91634	1.97949	1.92322	1.95184	1.93884	1.92074	1.85244	1.84731	1.85782	1.84657	1.86605	1.86193	1.83056	1.87931	2.04173	2.03065	1.8579	1.83247		1.62762	1.65631	1.69129	1.67877	1.67223
		87.6	1.88898	1.93415	1.9189	2.22546	1.92014	1.9138	1.92531	1.91608	1.87766	1.86648	1.86909	1.86248	1.92804	1.82665	1.83364	1.86928	1.9507	1.98957	1.91997	1.91361		1.91464	1.92033	1.91127	1.9822	1.92405	1.94616	1.93125	1.92722	1.85573	1.85407	1.85762	1.84622	1.87006	1.86322	1.82903	1.87443	2.03544	2.02883	1.85794	1.83205		1.62183	1.65383	1.69162	1.67531	1.68071
		87.8	1.89614	1.93289	1.91968	2.23118	1.92017	1.91176	1.92267	1.92216	1.87301	1.8658	1.87136	1.86515	1.92926	1.8249	1.83486	1.87077	1.94972	1.98967	1.91946	1.91546		1.91299	1.91355	1.90912	1.98093	1.9245	1.94853	1.93573	1.92561	1.84988	1.85074	1.85627	1.84647	1.86962	1.86521	1.83818	1.87866	2.04005	2.03189	1.85874	1.83486		1.62813	1.64887	1.69729	1.67992	1.67624
		88	1.89495	1.93255	1.92338	2.2354	1.91659	1.91604	1.92366	1.92351	1.87309	1.86815	1.86897	1.86361	1.93683	1.82871	1.83464	1.87581	1.94991	1.99257	1.91742	1.92171		1.91505	1.91481	1.90994	1.98228	1.92437	1.95246	1.93379	1.92429	1.85133	1.85475	1.85989	1.84533	1.86838	1.86662	1.83916	1.88155	2.04217	2.02582	1.85795	1.83198		1.62815	1.65738	1.69691	1.67955	1.68089
		88.2	1.8889	1.93769	1.91813	2.21706	1.92332	1.917	1.92539	1.92101	1.87514	1.86712	1.87038	1.86825	1.93337	1.82289	1.83248	1.87834	1.95186	1.9884	1.91775	1.91808		1.91507	1.91334	1.91277	1.98118	1.92523	1.94343	1.93589	1.9214	1.85357	1.85178	1.85858	1.84734	1.87058	1.8705	1.84177	1.88744	2.04501	2.03112	1.86276	1.83291		1.63316	1.65538	1.69467	1.68341	1.68558
		88.4	1.89312	1.93761	1.92534	2.24192	1.92286	1.91875	1.92349	1.92321	1.8805	1.86476	1.86564	1.86404	1.93094	1.8279	1.83815	1.87228	1.94274	1.99396	1.91508	1.92033		1.91471	1.91835	1.91247	1.98587	1.92855	1.95087	1.93308	1.92987	1.85301	1.85533	1.85735	1.85072	1.872	1.86869	1.83552	1.88151	2.03511	2.03184	1.86234	1.83603		1.63075	1.65461	1.70147	1.68181	1.68105
		88.6	1.89138	1.9321	1.9147	2.23574	1.91581	1.91918	1.92334	1.92521	1.87994	1.86903	1.87205	1.8617	1.9321	1.82788	1.83638	1.87729	1.94702	1.99317	1.91583	1.91843		1.91286	1.91776	1.91694	1.98328	1.92958	1.94689	1.93538	1.92029	1.84722	1.85037	1.85952	1.84566	1.8743	1.86874	1.84184	1.88421	2.03478	2.02629	1.85747	1.83538		1.63372	1.65665	1.69367	1.68169	1.67724
		88.8	1.89046	1.93638	1.91942	2.2308	1.92074	1.91465	1.92532	1.9228	1.88203	1.86885	1.87084	1.86751	1.93387	1.82703	1.83393	1.87104	1.95041	1.98469	1.91555	1.9233		1.91542	1.91708	1.91616	1.98026	1.92816	1.94395	1.93828	1.92427	1.85713	1.8538	1.85768	1.84718	1.87431	1.86911	1.8359	1.88475	2.04718	2.02685	1.85873	1.83336		1.63576	1.65532	1.69687	1.68466	1.68322
		89	1.89299	1.93552	1.92108	2.2337	1.92	1.91099	1.92199	1.921	1.87624	1.86797	1.87162	1.86526	1.93079	1.82008	1.83756	1.8748	1.94741	1.99125	1.92319	1.92496		1.9121	1.9184	1.91478	1.98068	1.92698	1.94857	1.93528	1.92506	1.85471	1.85308	1.85849	1.84998	1.86987	1.86743	1.84021	1.88517	2.04336	2.03079	1.85774	1.82959		1.63372	1.65681	1.69646	1.68381	1.68024
		89.2	1.89195	1.935	1.92405	2.23448	1.91822	1.9206	1.92214	1.92704	1.87817	1.86663	1.86385	1.86515	1.93332	1.82427	1.83431	1.87514	1.94906	1.99423	1.92387	1.92559		1.9163	1.92158	1.91286	1.98268	1.92608	1.94812	1.93744	1.92738	1.85349	1.85905	1.8593	1.84913	1.87163	1.86644	1.83804	1.87951	2.0427	2.03282	1.86019	1.82995		1.62954	1.65756	1.69754	1.67938	1.6813
		89.4	1.89042	1.9357	1.92613	2.2424	1.91511	1.91235	1.92455	1.92655	1.87885	1.87015	1.87094	1.86685	1.93379	1.83281	1.84	1.87659	1.95355	1.9971	1.92557	1.92349		1.91797	1.9187	1.915	1.98493	1.92437	1.94605	1.94286	1.92387	1.8568	1.85658	1.86034	1.84174	1.8656	1.87332	1.83364	1.88804	2.04773	2.02784	1.86028	1.82966		1.63245	1.65452	1.69618	1.68358	1.68233
		89.6	1.89253	1.93858	1.92851	2.23449	1.92074	1.91619	1.92486	1.9234	1.88127	1.87254	1.8679	1.86191	1.93954	1.82752	1.8387	1.87612	1.95202	1.98635	1.92645	1.92392		1.91806	1.91962	1.91404	1.98196	1.9242	1.94786	1.9406	1.9227	1.8581	1.85229	1.85704	1.84945	1.87071	1.86779	1.83914	1.88418	2.05151	2.03339	1.86131	1.83202		1.63614	1.65742	1.70013	1.68441	1.68185
		89.8	1.89307	1.93843	1.92577	2.22728	1.92487	1.91538	1.92688	1.91966	1.87794	1.87132	1.86764	1.86425	1.93279	1.82525	1.83899	1.88132	1.94885	1.99514	1.92658	1.92352		1.918	1.92379	1.91287	1.98054	1.92602	1.94773	1.94444	1.92823	1.85065	1.85505	1.86095	1.84563	1.87206	1.87033	1.84064	1.88653	2.04605	2.03317	1.86101	1.83353		1.62924	1.66791	1.70071	1.6742	1.68212
		90	1.8925	1.93437	1.92408	2.2399	1.92094	1.91493	1.93071	1.92771	1.87999	1.87093	1.87043	1.867	1.93929	1.83146	1.83552	1.88086	1.95236	1.99111	1.9223	1.92171		1.91898	1.91633	1.91743	1.98121	1.93061	1.94894	1.94866	1.92775	1.85503	1.86133	1.86564	1.84805	1.87205	1.87269	1.84096	1.88398	2.0463	2.03594	1.8561	1.83463		1.63572	1.66239	1.70548	1.6873	1.6799
		90.2	1.89035	1.93511	1.92212	2.2466	1.92029	1.91762	1.9229	1.92906	1.87985	1.86845	1.87181	1.8604	1.93176	1.83057	1.83844	1.8773	1.95585	1.99238	1.92597	1.92435		1.91672	1.91879	1.91679	1.98298	1.92932	1.94625	1.93968	1.92679	1.85767	1.85823	1.86103	1.8504	1.87441	1.87209	1.84051	1.88308	2.05313	2.03742	1.86368	1.83643		1.63498	1.66034	1.70436	1.68277	1.6819
		90.4	1.88993	1.93487	1.9273	2.24232	1.92443	1.91704	1.92178	1.9261	1.885	1.86991	1.87483	1.86981	1.94181	1.83106	1.84016	1.87653	1.9499	1.99721	1.92312	1.92079		1.91369	1.92178	1.91434	1.98107	1.93329	1.95444	1.94396	1.92961	1.86052	1.85959	1.86647	1.84661	1.8792	1.87329	1.83863	1.88076	2.04548	2.03774	1.86121	1.83849		1.6317	1.66438	1.70186	1.67831	1.68429
		90.6	1.89232	1.93603	1.92663	2.2504	1.9225	1.92291	1.92778	1.92324	1.87952	1.87895	1.87189	1.8659	1.93847	1.83082	1.83658	1.8803	1.95488	1.99732	1.91885	1.92373		1.91473	1.9219	1.91743	1.98211	1.92506	1.9524	1.9399	1.92487	1.85981	1.86399	1.86647	1.84948	1.8738	1.86783	1.83893	1.88166	2.04631	2.03351	1.86681	1.83695		1.6417	1.66186	1.70229	1.68744	1.68326
		90.8	1.89417	1.93663	1.92287	2.23529	1.92409	1.9177	1.92622	1.93202	1.87724	1.86833	1.87172	1.86519	1.93856	1.83212	1.83367	1.88003	1.95597	1.99691	1.92868	1.92468		1.9198	1.92251	1.91593	1.98647	1.93334	1.95145	1.94245	1.92502	1.85887	1.85691	1.86221	1.84661	1.87397	1.87298	1.84167	1.88431	2.0503	2.03644	1.86271	1.83554		1.63834	1.66782	1.7033	1.68876	1.68998
		91	1.89264	1.93854	1.9229	2.24608	1.9254	1.9202	1.92298	1.9256	1.87779	1.87381	1.8747	1.87135	1.94066	1.83072	1.83652	1.87933	1.95246	1.9942	1.92528	1.92593		1.92077	1.92088	1.9149	1.99049	1.92434	1.9512	1.9398	1.93269	1.86126	1.85566	1.8615	1.85293	1.87805	1.8745	1.84309	1.88697	2.05393	2.03974	1.86009	1.83473		1.64037	1.66753	1.70629	1.68827	1.68714
		91.2	1.89161	1.93811	1.92296	2.23153	1.9292	1.92075	1.92475	1.92777	1.88552	1.87833	1.86916	1.87225	1.93955	1.82962	1.84296	1.88472	1.95484	1.99268	1.9269	1.92894		1.91603	1.91826	1.91225	1.98684	1.9279	1.94985	1.94159	1.92701	1.86057	1.85913	1.86909	1.8492	1.88202	1.87161	1.84084	1.89474	2.05253	2.03562	1.86087	1.83567		1.63975	1.66604	1.70689	1.68843	1.68345
		91.4	1.89802	1.938	1.92512	2.23648	1.92537	1.92352	1.92176	1.92467	1.87901	1.87658	1.87312	1.87433	1.94409	1.8339	1.84382	1.88545	1.9536	1.99989	1.92623	1.92251		1.91529	1.92006	1.91272	1.99125	1.92921	1.95118	1.94421	1.92767	1.86181	1.85959	1.86202	1.84923	1.87718	1.87087	1.84043	1.88829	2.04322	2.03467	1.86779	1.83325		1.64393	1.66148	1.70617	1.68599	1.68742
		91.6	1.89718	1.93617	1.92651	2.24701	1.91991	1.91744	1.92465	1.92829	1.8828	1.87419	1.87321	1.86465	1.94388	1.83019	1.8389	1.87759	1.95486	1.99663	1.9239	1.93025		1.92055	1.91858	1.91511	1.98546	1.92345	1.94539	1.9363	1.92451	1.85757	1.86052	1.86487	1.84557	1.87857	1.87428	1.84008	1.89272	2.05427	2.03813	1.86453	1.83686		1.64752	1.66641	1.70954	1.69017	1.68917
		91.8	1.89698	1.94168	1.92738	2.22728	1.92257	1.92074	1.92526	1.92239	1.88254	1.87189	1.87668	1.86744	1.94197	1.83303	1.84156	1.88305	1.95241	1.99359	1.92735	1.93006		1.92097	1.9213	1.91539	1.98687	1.92897	1.95008	1.9415	1.93384	1.85807	1.85764	1.86391	1.84946	1.87765	1.872	1.84072	1.88861	2.05052	2.0381	1.87039	1.84026		1.64231	1.6684	1.70177	1.68792	1.68576
		92	1.88938	1.93709	1.92919	2.24446	1.91919	1.9205	1.92282	1.92606	1.88162	1.87002	1.86991	1.87292	1.94152	1.83203	1.8385	1.88402	1.95672	1.99464	1.9284	1.92745		1.91953	1.92392	1.91686	1.98693	1.92763	1.95236	1.94481	1.92971	1.85854	1.8607	1.86801	1.85364	1.87605	1.87668	1.84029	1.88582	2.04988	2.0373	1.86003	1.83785		1.64078	1.66809	1.70987	1.69159	1.68498
		92.2	1.8936	1.9433	1.93034	2.23674	1.91673	1.91749	1.92869	1.92566	1.88396	1.87617	1.87235	1.8707	1.94503	1.83277	1.8419	1.87974	1.95538	1.99899	1.93001	1.93331		1.9154	1.9159	1.91917	1.98387	1.92376	1.95069	1.94581	1.92971	1.86712	1.85658	1.86667	1.85265	1.88145	1.87507	1.84462	1.88923	2.05631	2.04254	1.86817	1.83723		1.64375	1.66713	1.70659	1.68696	1.68576
		92.4	1.89145	1.94338	1.92935	2.2374	1.92471	1.92225	1.9266	1.92624	1.88288	1.87312	1.87608	1.87257	1.94266	1.83698	1.84021	1.88527	1.95601	2.00147	1.93612	1.92796		1.91748	1.92465	1.92058	1.988	1.92579	1.95087	1.94655	1.92855	1.86073	1.86138	1.86738	1.85251	1.88182	1.87773	1.84498	1.89272	2.05264	2.04545	1.86661	1.8405		1.6403	1.67288	1.70805	1.68738	1.68464
		92.6	1.89099	1.93871	1.928	2.24128	1.92521	1.9277	1.92458	1.92703	1.88231	1.87889	1.87448	1.86907	1.93682	1.83006	1.84204	1.88473	1.95965	1.99975	1.93205	1.92787		1.92018	1.9199	1.92367	1.98986	1.93007	1.94708	1.93958	1.92766	1.85722	1.86287	1.8649	1.84984	1.87972	1.87525	1.83971	1.88601	2.05303	2.04644	1.85829	1.83447		1.63918	1.66644	1.71208	1.68979	1.68927
		92.8	1.89256	1.93873	1.92637	2.23511	1.92384	1.92059	1.92895	1.93028	1.88768	1.87132	1.87515	1.87352	1.9465	1.83397	1.83928	1.88286	1.95926	2.0012	1.93	1.92802		1.92129	1.92306	1.91491	1.99327	1.93015	1.95022	1.9491	1.93407	1.85837	1.85463	1.8673	1.85169	1.8825	1.87638	1.84124	1.89234	2.05328	2.04111	1.86373	1.83619		1.64406	1.66851	1.71011	1.69559	1.69351
		93	1.89617	1.94338	1.9303	2.24786	1.92252	1.92196	1.92966	1.93009	1.88633	1.87496	1.87566	1.87336	1.94298	1.83096	1.8445	1.87947	1.95446	1.9985	1.93494	1.93365		1.91887	1.91989	1.9209	1.98793	1.92858	1.95076	1.94805	1.92829	1.85793	1.86228	1.86354	1.85431	1.88231	1.87242	1.84443	1.89216	2.05176	2.04601	1.86511	1.83838		1.64118	1.67281	1.70728	1.69463	1.69049
		93.2	1.89579	1.94215	1.92741	2.22942	1.92324	1.92578	1.92958	1.929	1.8877	1.88039	1.87557	1.87139	1.9382	1.83403	1.84666	1.87669	1.95611	1.99776	1.92846	1.93141		1.91857	1.92409	1.91589	1.98498	1.93259	1.95879	1.94492	1.9303	1.86362	1.86307	1.87071	1.85718	1.8788	1.87643	1.84145	1.89078	2.05294	2.04394	1.86124	1.8379		1.64077	1.67025	1.71444	1.69034	1.6944
		93.4	1.89816	1.93829	1.92574	2.24466	1.92685	1.91819	1.92732	1.92984	1.88396	1.87692	1.87191	1.87143	1.94754	1.83805	1.84468	1.88295	1.95957	1.99606	1.93495	1.92703		1.92295	1.92123	1.9162	1.98441	1.92934	1.95402	1.94657	1.93099	1.86436	1.85961	1.86776	1.85316	1.8777	1.87441	1.83813	1.8914	2.05988	2.04638	1.86802	1.83769		1.64691	1.66905	1.71461	1.69671	1.69637
		93.6	1.89397	1.94214	1.9263	2.23101	1.93068	1.91652	1.92478	1.93223	1.88366	1.88011	1.87505	1.87065	1.95044	1.83055	1.84579	1.88163	1.95645	1.99921	1.93215	1.92958		1.9192	1.92265	1.9169	1.98375	1.92917	1.95044	1.94779	1.93608	1.86598	1.86061	1.87058	1.8531	1.87578	1.86918	1.84024	1.89355	2.05729	2.04524	1.87339	1.83866		1.64798	1.67076	1.7122	1.69538	1.69675
		93.8	1.89735	1.94019	1.92688	2.24122	1.92535	1.92262	1.93022	1.93421	1.89104	1.8742	1.88111	1.87745	1.94897	1.83371	1.84404	1.87836	1.95877	1.9951	1.93155	1.9304		1.91951	1.9246	1.91782	1.98851	1.92744	1.95333	1.94123	1.92683	1.86186	1.86042	1.86644	1.8612	1.87851	1.87678	1.84368	1.89295	2.0552	2.04117	1.8726	1.84019		1.64404	1.66823	1.71164	1.69648	1.69639
		94	1.89619	1.9396	1.93226	2.2375	1.92731	1.91977	1.93034	1.93351	1.88122	1.87457	1.87753	1.87496	1.94506	1.84121	1.84163	1.88207	1.96326	1.99644	1.93168	1.93274		1.91688	1.92374	1.91848	1.99332	1.93302	1.95194	1.94056	1.93161	1.8618	1.86228	1.86739	1.85559	1.88032	1.87756	1.84478	1.89152	2.05981	2.04186	1.86492	1.84071		1.6437	1.66958	1.71753	1.69919	1.69313
		94.2	1.89715	1.94125	1.93096	2.2431	1.92747	1.92321	1.92609	1.93557	1.89458	1.87583	1.87826	1.87193	1.94721	1.83469	1.84896	1.88514	1.95877	1.9986	1.93356	1.93134		1.9216	1.92446	1.92258	1.98841	1.93195	1.95085	1.94549	1.92789	1.8706	1.86294	1.86953	1.85292	1.88216	1.87287	1.84635	1.89722	2.06181	2.04396	1.86747	1.84401		1.65133	1.67111	1.71675	1.703	1.69533
		94.4	1.89769	1.94762	1.9312	2.24003	1.92779	1.92491	1.92666	1.92562	1.89147	1.88064	1.87818	1.87488	1.94555	1.83324	1.84516	1.88253	1.95823	1.99921	1.93402	1.93125		1.92433	1.92176	1.91311	1.98629	1.92854	1.95286	1.94706	1.92921	1.86362	1.86424	1.87099	1.85405	1.88675	1.87335	1.84846	1.89239	2.05286	2.04603	1.86736	1.83817		1.64539	1.66888	1.71611	1.7014	1.69074
		94.6	1.89591	1.93988	1.92768	2.22639	1.92403	1.9268	1.92746	1.93197	1.88186	1.88279	1.87645	1.87649	1.95035	1.83576	1.84004	1.87969	1.95888	2.00086	1.93179	1.93313		1.91561	1.92528	1.92226	1.99088	1.93121	1.9528	1.9426	1.92977	1.86007	1.86398	1.86618	1.8563	1.87786	1.88121	1.84297	1.89106	2.06243	2.04085	1.87034	1.84171		1.65173	1.67134	1.71336	1.69426	1.69698
		94.8	1.90392	1.94125	1.92733	2.24405	1.91896	1.91829	1.93126	1.92905	1.88892	1.8762	1.87584	1.86874	1.94953	1.83585	1.84184	1.88203	1.96622	2.00556	1.93393	1.9311		1.92216	1.92148	1.92325	1.98476	1.93538	1.94866	1.9498	1.93297	1.86967	1.86194	1.86912	1.85285	1.88433	1.87831	1.84438	1.89482	2.05899	2.04395	1.86961	1.83885		1.64886	1.67123	1.71783	1.70474	1.69391
		95	1.89959	1.94301	1.93481	2.23369	1.92604	1.92226	1.92794	1.92676	1.88854	1.88149	1.88201	1.88084	1.94593	1.83457	1.84902	1.88408	1.95763	2.0038	1.93476	1.93163		1.9193	1.92842	1.91894	1.98867	1.93054	1.95491	1.94718	1.935	1.86788	1.86552	1.87091	1.85905	1.88123	1.87915	1.84612	1.8904	2.05854	2.04427	1.8699	1.8425		1.64926	1.66905	1.71643	1.69875	1.69654
		95.2	1.89442	1.94151	1.93336	2.24681	1.92954	1.92784	1.93049	1.93309	1.89101	1.88314	1.88164	1.88028	1.94755	1.83793	1.8485	1.88271	1.95546	2.00512	1.93126	1.93216		1.92557	1.92706	1.91892	1.98842	1.9315	1.95434	1.95108	1.93274	1.86401	1.86623	1.86897	1.85442	1.88133	1.87535	1.84626	1.8915	2.05614	2.0516	1.8675	1.84126		1.6404	1.67811	1.71881	1.7032	1.6979
		95.4	1.89401	1.94239	1.93438	2.25939	1.92332	1.92492	1.929	1.92573	1.89049	1.88225	1.87781	1.87808	1.95047	1.83819	1.85075	1.88493	1.96297	2.00394	1.93184	1.93737		1.92369	1.92488	1.91961	1.98688	1.93209	1.95355	1.95142	1.93046	1.86577	1.86884	1.8728	1.85692	1.88515	1.87576	1.84335	1.88882	2.0579	2.04537	1.87079	1.84543		1.64569	1.67778	1.72089	1.70181	1.68888
		95.6	1.90258	1.94201	1.93204	2.2494	1.92766	1.91949	1.92702	1.9316	1.89	1.88262	1.88092	1.88035	1.95038	1.83834	1.84883	1.88519	1.96354	2.00514	1.93686	1.93257		1.92694	1.92892	1.91721	1.99072	1.92887	1.95359	1.94403	1.93223	1.86691	1.86266	1.8737	1.85525	1.88988	1.87704	1.84432	1.89077	2.06366	2.04415	1.8712	1.84278		1.65064	1.67554	1.71852	1.70497	1.7045
		95.8	1.89714	1.94433	1.93688	2.24024	1.92512	1.92397	1.93222	1.9251	1.88876	1.88244	1.88118	1.87554	1.94729	1.84105	1.84197	1.8852	1.95751	2.00472	1.93709	1.93782		1.92689	1.92668	1.91659	1.99196	1.92909	1.96484	1.94837	1.93253	1.86214	1.86351	1.86601	1.86017	1.88637	1.87695	1.84403	1.89327	2.05873	2.04888	1.87307	1.84397		1.64604	1.67432	1.72239	1.70066	1.70455
		96	1.90111	1.93884	1.93201	2.24944	1.92719	1.92371	1.93175	1.93037	1.89097	1.88325	1.87909	1.87523	1.95107	1.83627	1.84594	1.88776	1.95925	2.00179	1.93666	1.94027		1.91595	1.92403	1.92146	1.99429	1.93158	1.96155	1.94601	1.92814	1.86696	1.86351	1.87407	1.85514	1.88411	1.88126	1.84591	1.88999	2.06005	2.05015	1.87132	1.83722		1.65078	1.6825	1.71819	1.70067	1.70136
		96.2	1.89764	1.93988	1.93415	2.24341	1.93039	1.91843	1.92785	1.93094	1.89336	1.88239	1.88175	1.88361	1.95108	1.84032	1.84721	1.88647	1.96251	2.00221	1.93727	1.93439		1.91928	1.92233	1.92026	1.99047	1.92753	1.95897	1.94619	1.93447	1.86471	1.86537	1.87274	1.8567	1.88294	1.87926	1.84811	1.90162	2.06207	2.04968	1.87473	1.84216		1.65642	1.67583	1.72369	1.70347	1.70188
		96.4	1.89584	1.94275	1.93167	2.23855	1.93301	1.92149	1.93076	1.93159	1.89294	1.88641	1.88148	1.87956	1.94669	1.83879	1.84739	1.88996	1.96542	2.0008	1.94248	1.93995		1.92527	1.92082	1.92385	1.99283	1.93145	1.95327	1.94693	1.92909	1.86529	1.86667	1.8689	1.8606	1.88291	1.8817	1.84564	1.89531	2.05786	2.05161	1.86351	1.84122		1.65199	1.67789	1.71939	1.70279	1.6943
		96.6	1.90275	1.94415	1.92771	2.24114	1.92771	1.92889	1.92876	1.93132	1.89085	1.88616	1.88282	1.88036	1.95467	1.83806	1.84907	1.88373	1.95958	2.00137	1.93641	1.93865		1.92552	1.93241	1.92083	1.98985	1.93206	1.95982	1.94702	1.93673	1.86702	1.86857	1.87895	1.85495	1.88226	1.87905	1.84515	1.89312	2.06004	2.04808	1.868	1.83991		1.65306	1.68155	1.72397	1.70513	1.6993
		96.8	1.89809	1.94548	1.92927	2.2453	1.92941	1.92152	1.9292	1.93065	1.89524	1.88476	1.88446	1.87822	1.95378	1.84248	1.8491	1.89099	1.96907	2.00307	1.93701	1.93774		1.92246	1.92812	1.92438	1.99314	1.93415	1.95981	1.94556	1.93629	1.86827	1.87004	1.87209	1.85837	1.88627	1.88356	1.84249	1.89563	2.06449	2.04592	1.87485	1.84026		1.65715	1.67577	1.72277	1.70411	1.69913
		97	1.89859	1.94366	1.93067	2.25479	1.93119	1.92402	1.92619	1.93483	1.89437	1.87849	1.88492	1.87621	1.95476	1.84407	1.85189	1.88938	1.96249	2.00585	1.9384	1.93743		1.92397	1.92714	1.91859	1.9954	1.93604	1.9596	1.94536	1.93492	1.86994	1.86649	1.87244	1.85829	1.8851	1.87862	1.84548	1.89469	2.06362	2.04957	1.8724	1.83817		1.65207	1.6764	1.72969	1.70922	1.70005
		97.2	1.90365	1.94686	1.93214	2.24378	1.93148	1.92336	1.9372	1.93644	1.89244	1.88906	1.883	1.87526	1.95292	1.84386	1.84772	1.88687	1.95908	2.00621	1.94046	1.93339		1.92254	1.92681	1.92216	1.99747	1.92804	1.95544	1.94601	1.92949	1.86834	1.86992	1.87733	1.85578	1.88574	1.88299	1.84326	1.89172	2.06277	2.05343	1.87111	1.84408		1.65421	1.67798	1.72264	1.70141	1.70411
		97.4	1.89929	1.9411	1.93003	2.24809	1.92795	1.92234	1.93862	1.93081	1.89491	1.88303	1.88079	1.87673	1.95351	1.84515	1.84896	1.89093	1.96748	2.00152	1.93944	1.93341		1.92406	1.92765	1.92344	1.99783	1.93532	1.95535	1.94863	1.93379	1.87121	1.8692	1.87385	1.86361	1.88604	1.87985	1.84367	1.89858	2.0616	2.04757	1.87035	1.84268		1.65521	1.67666	1.72569	1.70164	1.70308
		97.6	1.904	1.94572	1.93166	2.24863	1.92949	1.92147	1.93189	1.93125	1.89362	1.8874	1.8808	1.87836	1.95148	1.83849	1.84487	1.88586	1.96589	2.00062	1.94309	1.93863		1.91971	1.92751	1.92175	1.99433	1.93549	1.95524	1.94487	1.93434	1.87358	1.86801	1.87476	1.8601	1.88621	1.88199	1.84719	1.90184	2.06695	2.05107	1.87284	1.84475		1.65514	1.68159	1.72785	1.70256	1.70012
		97.8	1.89914	1.94891	1.9305	2.24836	1.92884	1.92545	1.92969	1.935	1.8935	1.88462	1.8823	1.87576	1.95728	1.83861	1.84592	1.88918	1.96243	2.01062	1.93883	1.9389		1.92733	1.92303	1.91985	1.99457	1.93447	1.95382	1.94417	1.93443	1.86854	1.87177	1.87773	1.85654	1.88543	1.88685	1.84688	1.89931	2.06046	2.05224	1.87466	1.84079		1.65324	1.68577	1.72374	1.70651	1.70201
		98	1.90338	1.94558	1.936	2.24259	1.92715	1.9241	1.93918	1.93069	1.8911	1.88457	1.88904	1.87696	1.96123	1.84375	1.84999	1.8881	1.95935	2.01087	1.93876	1.94069		1.92098	1.92963	1.92324	1.99322	1.93349	1.9547	1.95155	1.93486	1.86965	1.87188	1.87805	1.85884	1.89284	1.88706	1.848	1.89659	2.06423	2.05479	1.86911	1.84149		1.65927	1.68581	1.72912	1.70424	1.70635
		98.2	1.90135	1.94847	1.93294	2.24784	1.92975	1.92338	1.93019	1.93453	1.88994	1.88499	1.88749	1.87966	1.96077	1.84284	1.8447	1.88974	1.96539	2.00755	1.94227	1.94006		1.92402	1.92687	1.92773	2.00115	1.93176	1.95315	1.94846	1.94284	1.8742	1.87257	1.8723	1.86287	1.88987	1.8856	1.85104	1.89773	2.06447	2.05357	1.87164	1.84332		1.65224	1.68427	1.72633	1.70394	1.70014
		98.4	1.898	1.94582	1.93758	2.24152	1.92943	1.9292	1.93265	1.93894	1.89557	1.88683	1.88627	1.87877	1.95714	1.84305	1.849	1.89049	1.96692	2.00968	1.94535	1.94269		1.92794	1.92678	1.92165	2.00032	1.93774	1.95635	1.95317	1.93672	1.87043	1.86772	1.87343	1.86094	1.88437	1.88288	1.85007	1.89851	2.06156	2.05549	1.87328	1.84559		1.65636	1.67865	1.72486	1.70831	1.70355
		98.6	1.89396	1.94393	1.93301	2.23963	1.93125	1.92668	1.93718	1.93274	1.89654	1.88614	1.88402	1.87809	1.9595	1.84156	1.85149	1.8883	1.96006	2.0072	1.9489	1.93938		1.92895	1.92751	1.92037	2.00056	1.93734	1.95552	1.94896	1.93448	1.86944	1.87096	1.87114	1.85618	1.89039	1.88444	1.84667	1.8975	2.07295	2.05762	1.86969	1.84473		1.65495	1.6831	1.72763	1.70894	1.70645
		98.8	1.89904	1.9422	1.9369	2.25241	1.93406	1.92544	1.93383	1.93401	1.89998	1.88485	1.8865	1.87815	1.95794	1.83988	1.85312	1.89445	1.96662	2.00799	1.94092	1.94252		1.92629	1.92846	1.92489	1.99346	1.93826	1.95667	1.94784	1.94205	1.87415	1.87355	1.8768	1.86114	1.88892	1.88559	1.84932	1.89216	2.06628	2.05565	1.87697	1.8473		1.65958	1.68275	1.7245	1.71311	1.70398
		99	1.89894	1.94896	1.93624	2.2424	1.93387	1.9271	1.93247	1.93433	1.89441	1.88646	1.88274	1.87841	1.96021	1.84216	1.8493	1.89036	1.96557	2.00747	1.94261	1.94174		1.92591	1.92984	1.92075	1.99147	1.93483	1.95533	1.94935	1.93456	1.87255	1.86766	1.87763	1.86292	1.88769	1.88093	1.85298	1.89542	2.06555	2.05736	1.87083	1.84491		1.66204	1.68174	1.73026	1.71235	1.71086
		99.2	1.90106	1.94317	1.92802	2.24589	1.93515	1.93131	1.92931	1.92942	1.9005	1.88553	1.88351	1.88098	1.95653	1.84808	1.85162	1.89388	1.96285	2.01048	1.94094	1.9465		1.92296	1.92408	1.92393	1.99609	1.93703	1.95898	1.94889	1.93507	1.86791	1.87592	1.8728	1.86408	1.88795	1.88161	1.85138	1.90007	2.0685	2.05418	1.87645	1.84193		1.65704	1.68574	1.73069	1.71529	1.70793
		99.4	1.90245	1.94869	1.93177	2.25049	1.93154	1.92765	1.93564	1.93532	1.90131	1.88588	1.88264	1.883	1.96105	1.85011	1.84925	1.88666	1.97141	2.01268	1.9496	1.9437		1.92299	1.93322	1.91891	1.9987	1.93853	1.96213	1.95157	1.93707	1.86996	1.87262	1.87419	1.86525	1.89016	1.88336	1.85379	1.90148	2.06882	2.05849	1.87113	1.84102		1.66184	1.68944	1.73326	1.71047	1.70497
		99.6	1.90173	1.94543	1.9321	2.23331	1.92676	1.92559	1.93294	1.9319	1.90072	1.88974	1.88687	1.88077	1.95646	1.84076	1.8483	1.88913	1.96857	2.00707	1.94749	1.93843		1.92918	1.93003	1.92568	1.99811	1.93108	1.95585	1.9458	1.9367	1.87065	1.86902	1.8767	1.86016	1.8893	1.88561	1.84966	1.9004	2.0693	2.05972	1.87771	1.84702		1.65725	1.68691	1.72797	1.7092	1.70373
		99.8	1.90118	1.94569	1.93808	2.25322	1.9258	1.92729	1.93191	1.93578	1.89583	1.8887	1.89067	1.88439	1.9581	1.83914	1.85582	1.88871	1.97023	2.00693	1.94512	1.94144		1.9271	1.92654	1.92313	1.99327	1.93442	1.95278	1.94619	1.93381	1.86534	1.87178	1.87683	1.86275	1.8875	1.88116	1.84912	1.90067	2.07105	2.05687	1.87664	1.84646		1.66003	1.68776	1.72978	1.70777	1.70653
		100	1.89882	1.94889	1.9335	2.246	1.92687	1.92935	1.93354	1.94018	1.89857	1.88585	1.88323	1.88328	1.96006	1.84682	1.85157	1.88859	1.96911	2.00624	1.94488	1.94374		1.92666	1.92911	1.9247	1.99288	1.94146	1.95725	1.95149	1.94069	1.87003	1.87121	1.87879	1.86447	1.89051	1.887	1.84762	1.89694	2.06786	2.0588	1.87521	1.84532		1.65648	1.6852	1.72737	1.71082	1.70684
		100.2	1.9024	1.94762	1.93354	2.24635	1.9295	1.92838	1.93129	1.93853	1.90336	1.89403	1.88844	1.88546	1.96058	1.84652	1.84895	1.89304	1.97191	2.00963	1.94649	1.94186		1.9285	1.9309	1.92763	1.98924	1.93643	1.95391	1.95368	1.93403	1.87424	1.87522	1.87789	1.86096	1.88382	1.88822	1.85015	1.89536	2.06946	2.05947	1.87603	1.84736		1.66115	1.68945	1.73305	1.70773	1.70545
		100.4	1.90458	1.94762	1.93299	2.25255	1.93017	1.92453	1.93342	1.93323	1.90134	1.88857	1.88738	1.88563	1.9692	1.84569	1.84999	1.88882	1.96569	2.01462	1.9466	1.94099		1.92892	1.9285	1.92337	1.99814	1.93877	1.95565	1.95048	1.93438	1.87006	1.87191	1.88018	1.86444	1.89075	1.88573	1.85321	1.90305	2.07247	2.0601	1.87712	1.85075		1.65968	1.68732	1.72996	1.71299	1.70751
		100.6	1.90044	1.94876	1.93955	2.24279	1.92696	1.93124	1.93648	1.9349	1.89634	1.88904	1.88616	1.88315	1.96357	1.84068	1.85263	1.89414	1.96458	2.01265	1.94192	1.94559		1.92698	1.9316	1.92638	2.00122	1.93565	1.95929	1.95064	1.93954	1.87565	1.87481	1.87349	1.86198	1.89356	1.88032	1.85026	1.89409	2.06963	2.06297	1.87593	1.84626		1.6539	1.68877	1.73382	1.7176	1.70434
		100.8	1.89984	1.94583	1.93549	2.25173	1.92994	1.92867	1.93484	1.93488	1.89825	1.89214	1.88693	1.88621	1.96274	1.84673	1.85152	1.89642	1.96755	2.01003	1.94873	1.94453		1.92815	1.93302	1.92876	1.99689	1.93373	1.95997	1.95738	1.93724	1.8747	1.87317	1.8815	1.86211	1.88965	1.88261	1.85176	1.89528	2.0731	2.05637	1.87409	1.84881		1.66587	1.68734	1.73105	1.713	1.70933
		101	1.89841	1.95164	1.93634	2.2509	1.93176	1.92583	1.93472	1.9331	1.89811	1.89178	1.89066	1.88168	1.96307	1.84485	1.85391	1.89369	1.97082	2.00688	1.94805	1.94637		1.93145	1.93039	1.92899	1.99985	1.94381	1.95592	1.95685	1.93896	1.86935	1.87352	1.87981	1.86207	1.89029	1.88758	1.85111	1.902	2.07403	2.05626	1.87635	1.84745		1.6631	1.6874	1.7343	1.71674	1.7096
		101.2	1.90135	1.9498	1.93735	2.26167	1.93704	1.93005	1.93514	1.93999	1.90006	1.89254	1.88735	1.88952	1.95948	1.84796	1.85325	1.88792	1.963	2.0133	1.94618	1.9478		1.92811	1.93023	1.92243	1.99677	1.93027	1.95677	1.95457	1.93737	1.87604	1.87555	1.87576	1.86392	1.89465	1.88753	1.85411	1.90223	2.07367	2.05794	1.87724	1.85062		1.66532	1.68261	1.7311	1.71049	1.71143
		101.4	1.89955	1.94824	1.94052	2.24572	1.9309	1.92729	1.93388	1.93985	1.90405	1.89088	1.89009	1.88873	1.96792	1.85258	1.85564	1.90038	1.96848	2.01208	1.94155	1.9487		1.93622	1.92864	1.92897	2.00183	1.93907	1.95829	1.95485	1.9391	1.8797	1.87448	1.88087	1.86443	1.89272	1.88771	1.84979	1.90132	2.07242	2.06349	1.87687	1.84954		1.66854	1.68711	1.73136	1.71694	1.71368
		101.6	1.90048	1.94792	1.93988	2.24678	1.93101	1.92961	1.93745	1.93785	1.90386	1.89365	1.89268	1.88723	1.96597	1.84518	1.84997	1.89202	1.96302	2.01114	1.94823	1.94884		1.92775	1.93544	1.92916	1.99491	1.93443	1.95703	1.95514	1.93701	1.87358	1.87269	1.88132	1.8623	1.89582	1.88747	1.85562	1.90208	2.07878	2.06107	1.87501	1.84668		1.66956	1.68866	1.72898	1.71844	1.71306
		101.8	1.90135	1.95208	1.93543	2.24775	1.93195	1.92639	1.93316	1.93163	1.90463	1.88904	1.89101	1.88517	1.96601	1.84693	1.8537	1.89301	1.96978	2.01626	1.94454	1.94651		1.92245	1.93298	1.92291	1.99791	1.94024	1.96189	1.95633	1.94097	1.87321	1.87107	1.8784	1.8615	1.89601	1.87873	1.8559	1.90328	2.07645	2.06416	1.87679	1.84978		1.66672	1.69256	1.73874	1.71359	1.70932
		102	1.90363	1.94952	1.93806	2.24046	1.93268	1.93312	1.93824	1.93566	1.90184	1.88924	1.88556	1.88549	1.9668	1.84308	1.857	1.89291	1.96565	2.01542	1.94911	1.95081		1.92933	1.93143	1.92413	1.99968	1.93917	1.96463	1.95242	1.94046	1.87741	1.87305	1.88198	1.85778	1.89249	1.88283	1.85833	1.89875	2.06775	2.06352	1.87327	1.84963		1.66621	1.68825	1.73586	1.71966	1.71251
		102.2	1.90245	1.94695	1.93389	2.24406	1.93601	1.92764	1.93613	1.94178	1.90196	1.89711	1.89085	1.88376	1.96654	1.84524	1.85125	1.89529	1.97033	2.0133	1.95434	1.95429		1.92305	1.92502	1.92426	1.99837	1.94145	1.96028	1.95309	1.94075	1.87863	1.87528	1.88267	1.86299	1.89466	1.88854	1.85575	1.9028	2.07475	2.06619	1.87362	1.84789		1.6727	1.69105	1.73178	1.71574	1.71238
		102.4	1.9034	1.9485	1.93396	2.25189	1.93465	1.92947	1.93411	1.94173	1.90634	1.89201	1.89339	1.89138	1.96296	1.84796	1.85743	1.89205	1.9658	2.00771	1.94849	1.9518		1.93034	1.93409	1.929	1.99866	1.93627	1.96077	1.95274	1.94376	1.87844	1.87478	1.88283	1.86767	1.89225	1.88929	1.84971	1.90412	2.07286	2.06321	1.87641	1.84695		1.66453	1.69237	1.73393	1.71483	1.70969
		102.6	1.90679	1.94701	1.93789	2.24923	1.93639	1.93602	1.935	1.93727	1.90638	1.89075	1.89178	1.88764	1.96325	1.84641	1.85729	1.89497	1.97141	2.014	1.94972	1.94628		1.93188	1.93087	1.93041	2.00148	1.93954	1.96336	1.94873	1.93912	1.87149	1.87252	1.87799	1.86079	1.8892	1.88443	1.85634	1.90625	2.0752	2.06763	1.88086	1.85302		1.66321	1.69429	1.73994	1.71375	1.71166
		102.8	1.90282	1.94894	1.93945	2.23678	1.93333	1.9326	1.93868	1.94123	1.90458	1.89298	1.89308	1.8853	1.96488	1.84725	1.85214	1.89502	1.9753	2.01119	1.94836	1.95282		1.93201	1.93298	1.93185	2.00093	1.93967	1.96244	1.9556	1.9447	1.87825	1.87285	1.88202	1.86609	1.89261	1.88521	1.85902	1.90345	2.07607	2.06537	1.87825	1.85081		1.66536	1.69246	1.73966	1.71901	1.70726
		103	1.89959	1.95	1.94147	2.2524	1.93499	1.92991	1.93472	1.9396	1.90313	1.88674	1.89076	1.88378	1.96727	1.8479	1.85499	1.8956	1.96792	2.01399	1.95256	1.94487		1.93119	1.9364	1.9256	1.9936	1.93923	1.95902	1.95555	1.94095	1.87716	1.87597	1.88338	1.86075	1.89386	1.89414	1.85353	1.90876	2.07576	2.06189	1.87667	1.84954		1.66653	1.6895	1.737	1.71504	1.70835
		103.2	1.90239	1.95036	1.93531	2.25206	1.93819	1.93497	1.93883	1.94442	1.90156	1.89428	1.89686	1.88667	1.96517	1.8498	1.85692	1.89253	1.96907	2.01669	1.95649	1.94535		1.93069	1.93752	1.92405	1.99674	1.93528	1.96498	1.95471	1.93754	1.8765	1.87756	1.88213	1.86986	1.89877	1.88715	1.85583	1.90664	2.07966	2.06702	1.88082	1.8492		1.66434	1.69107	1.73921	1.71409	1.70961
		103.4	1.91215	1.9491	1.93439	2.25801	1.9374	1.93403	1.94105	1.9392	1.90822	1.90306	1.89202	1.88689	1.9697	1.84771	1.86127	1.89386	1.97173	2.02064	1.95606	1.94487		1.92918	1.93196	1.92607	1.997	1.9395	1.96248	1.95138	1.93916	1.88166	1.87712	1.87952	1.86981	1.89321	1.88932	1.85013	1.9077	2.07308	2.06229	1.87894	1.85358		1.67196	1.69141	1.73897	1.71957	1.71162
		103.6	1.90138	1.95271	1.93843	2.24726	1.93678	1.93126	1.937	1.94319	1.90829	1.89514	1.88981	1.89201	1.96871	1.84934	1.85804	1.8981	1.97734	2.01381	1.95355	1.94901		1.92924	1.93691	1.92917	2.00521	1.93745	1.95978	1.95433	1.94028	1.87725	1.87805	1.88209	1.86129	1.89351	1.89178	1.85369	1.89768	2.07909	2.06731	1.88315	1.85066		1.67201	1.69653	1.73969	1.71997	1.71493
		103.8	1.9056	1.95174	1.93879	2.25533	1.93454	1.93084	1.94114	1.93979	1.90753	1.89701	1.88965	1.88672	1.96808	1.85048	1.85982	1.89248	1.96864	2.01772	1.9534	1.95382		1.93174	1.93985	1.92516	2.00057	1.93794	1.96258	1.9584	1.9429	1.87677	1.87775	1.88544	1.8678	1.8956	1.88528	1.85136	1.90046	2.07548	2.06652	1.88249	1.85048		1.67	1.69597	1.74354	1.71905	1.71556
		104	1.90445	1.94754	1.93994	2.24153	1.92952	1.93354	1.93616	1.93622	1.90311	1.89328	1.89185	1.89021	1.97177	1.84976	1.85536	1.89605	1.96978	2.02127	1.95054	1.95211		1.92983	1.93356	1.92996	1.9963	1.93856	1.96508	1.95464	1.93996	1.87668	1.87867	1.88125	1.8683	1.89912	1.89027	1.85529	1.90857	2.07653	2.06196	1.87918	1.84644		1.67284	1.69857	1.7368	1.72295	1.71932
		104.2	1.90431	1.95294	1.93986	2.25244	1.93628	1.93058	1.93931	1.93939	1.90454	1.8946	1.89279	1.88849	1.97087	1.84978	1.85202	1.90179	1.97216	2.01853	1.95149	1.95161		1.92774	1.93289	1.92681	1.99986	1.9354	1.95885	1.95652	1.94135	1.88715	1.88022	1.88507	1.86851	1.89919	1.89219	1.85733	1.90568	2.07943	2.07048	1.8785	1.84947		1.67322	1.69096	1.73751	1.72197	1.71616
		104.4	1.90534	1.95914	1.94131	2.23583	1.93837	1.93401	1.93847	1.93802	1.90711	1.89359	1.88985	1.88722	1.97023	1.84713	1.85954	1.88963	1.96947	2.01619	1.95256	1.95202		1.93006	1.93721	1.92817	1.99835	1.93916	1.96656	1.95944	1.94089	1.88549	1.87381	1.88765	1.86782	1.8964	1.8893	1.85629	1.90754	2.07906	2.07007	1.8859	1.84753		1.66976	1.69755	1.74048	1.72332	1.71677
		104.6	1.90146	1.95713	1.93903	2.26269	1.93875	1.93374	1.93802	1.93938	1.90553	1.90194	1.89066	1.89631	1.97243	1.84805	1.85592	1.89128	1.96575	2.01381	1.94899	1.94737		1.92887	1.934	1.92616	1.99835	1.94258	1.9635	1.95804	1.94469	1.88048	1.88247	1.88263	1.86852	1.90266	1.89645	1.85078	1.90533	2.0773	2.06684	1.881	1.84876		1.66605	1.69149	1.74308	1.72398	1.71496
		104.8	1.90334	1.95053	1.9429	2.24789	1.93545	1.92582	1.93759	1.93594	1.90658	1.89807	1.89393	1.88899	1.97094	1.8533	1.85618	1.89692	1.971	2.01332	1.94774	1.9508		1.92852	1.93356	1.9264	2.00052	1.94038	1.96175	1.95549	1.94317	1.88217	1.88177	1.88296	1.86505	1.8984	1.89613	1.8615	1.90581	2.08254	2.07112	1.88452	1.85289		1.66991	1.69636	1.73993	1.72637	1.71754
		105	1.902	1.95388	1.9447	2.25764	1.93785	1.93096	1.93907	1.94009	1.90957	1.89551	1.89276	1.88581	1.97047	1.84733	1.85637	1.90139	1.97029	2.01821	1.95323	1.95409		1.92664	1.93207	1.93118	2.00052	1.94313	1.96343	1.95235	1.94321	1.88145	1.87872	1.88293	1.86891	1.90092	1.89339	1.8551	1.9109	2.0781	2.06731	1.88114	1.84725		1.6682	1.69151	1.74707	1.72293	1.71051
		105.2	1.90171	1.95118	1.94584	2.26275	1.94275	1.93347	1.93792	1.94291	1.90775	1.89817	1.90172	1.89037	1.97128	1.84543	1.86069	1.89893	1.97119	2.01351	1.95086	1.95509		1.93043	1.93675	1.9301	2.00388	1.93794	1.96264	1.95211	1.94209	1.87629	1.87843	1.88626	1.86997	1.90197	1.89465	1.86205	1.9065	2.07634	2.07125	1.88161	1.85371		1.66418	1.69301	1.74625	1.71574	1.71042
		105.4	1.90723	1.9492	1.93686	2.26014	1.94084	1.92728	1.94074	1.9381	1.90776	1.90283	1.88954	1.89525	1.97112	1.85601	1.85804	1.89916	1.97279	2.01561	1.95889	1.95257		1.93534	1.93283	1.92887	1.99571	1.94105	1.96346	1.95596	1.94207	1.88259	1.88155	1.88459	1.86992	1.90575	1.89554	1.86084	1.90761	2.07707	2.06933	1.88095	1.84942		1.66834	1.69882	1.74049	1.72195	1.71311
		105.6	1.90485	1.94857	1.93977	2.24792	1.93945	1.93372	1.94262	1.9459	1.90909	1.89962	1.89841	1.88906	1.97041	1.848	1.8579	1.89811	1.97888	2.01773	1.95709	1.95781		1.9313	1.93361	1.92968	1.99738	1.94209	1.96267	1.95359	1.93527	1.8792	1.88167	1.88609	1.87	1.90318	1.90083	1.85838	1.91152	2.08216	2.06915	1.88272	1.85388		1.67217	1.69832	1.74181	1.71878	1.71581
		105.8	1.90744	1.95252	1.93474	2.25243	1.93389	1.93457	1.9332	1.94481	1.91365	1.89856	1.89536	1.89102	1.97323	1.8557	1.85291	1.89971	1.9717	2.01383	1.9544	1.95684		1.92813	1.93921	1.93172	2.00258	1.94375	1.96195	1.95282	1.94378	1.88135	1.8776	1.88943	1.86743	1.89858	1.89764	1.85767	1.90842	2.07879	2.06813	1.88722	1.85379		1.67189	1.70093	1.74342	1.7202	1.71666
		106	1.90834	1.95583	1.94279	2.2581	1.93977	1.93584	1.94139	1.94453	1.91398	1.89717	1.89237	1.88973	1.97257	1.85435	1.86354	1.90158	1.97438	2.02196	1.95408	1.95376		1.93356	1.93559	1.93175	2.0048	1.94874	1.9664	1.95348	1.94249	1.87803	1.87694	1.88234	1.86639	1.89701	1.8947	1.85463	1.91486	2.07921	2.0651	1.88268	1.8461		1.67512	1.69588	1.74163	1.72401	1.71529
		106.2	1.90896	1.95109	1.94132	2.25098	1.93585	1.93437	1.93589	1.94769	1.91318	1.90024	1.89547	1.89824	1.97554	1.8506	1.86366	1.89794	1.97541	2.01867	1.95657	1.96009		1.92754	1.9397	1.9341	1.9978	1.93971	1.96753	1.95275	1.94276	1.88524	1.87935	1.88894	1.87038	1.90469	1.89465	1.85389	1.90733	2.08666	2.07036	1.88318	1.85159		1.67865	1.69366	1.74219	1.72513	1.71899
		106.4	1.90798	1.95392	1.94148	2.26593	1.94008	1.93485	1.9396	1.94401	1.91058	1.90319	1.90197	1.89176	1.97649	1.85202	1.86177	1.8993	1.97335	2.0175	1.96203	1.9529		1.93799	1.93495	1.92881	2.00429	1.93944	1.95913	1.95379	1.93846	1.88997	1.87953	1.88653	1.86746	1.89757	1.89695	1.86058	1.90998	2.08002	2.07172	1.8863	1.85228		1.67394	1.69626	1.74312	1.73067	1.71705
		106.6	1.91109	1.95331	1.94202	2.24971	1.93988	1.9329	1.94367	1.94038	1.91262	1.90025	1.89553	1.8874	1.97044	1.85475	1.85958	1.8978	1.97248	2.01594	1.95886	1.9544		1.92969	1.9327	1.93331	2.00207	1.93713	1.96216	1.95871	1.9415	1.87697	1.88421	1.89024	1.87085	1.90067	1.89291	1.85358	1.90571	2.07629	2.07344	1.88327	1.85033		1.67362	1.69644	1.74456	1.72804	1.72427
		106.8	1.90804	1.95385	1.94284	2.25289	1.93915	1.9311	1.94415	1.94068	1.90836	1.90535	1.89525	1.89306	1.97758	1.85371	1.8617	1.9037	1.97843	2.02537	1.95535	1.95245		1.93704	1.93937	1.93245	2.00175	1.94094	1.95961	1.9592	1.94331	1.88015	1.87835	1.88739	1.87026	1.90324	1.89146	1.8518	1.90974	2.08663	2.06856	1.88302	1.85062		1.67643	1.69513	1.7419	1.72327	1.71788
		107	1.90828	1.95912	1.94451	2.25808	1.93341	1.93781	1.93806	1.94144	1.91185	1.89766	1.89521	1.88756	1.97359	1.85335	1.85517	1.89922	1.97447	2.02194	1.95104	1.95896		1.93563	1.93192	1.93498	2.00076	1.9427	1.96366	1.96387	1.94334	1.88448	1.87538	1.88976	1.87112	1.89591	1.89388	1.8624	1.90555	2.08953	2.07244	1.88298	1.85712		1.67048	1.69989	1.74256	1.7243	1.72493
		107.2	1.90498	1.9554	1.94602	2.25761	1.93975	1.93324	1.94632	1.94573	1.90845	1.89831	1.89958	1.89086	1.97666	1.85396	1.86079	1.90087	1.96624	2.02159	1.95717	1.95659		1.9299	1.93594	1.92654	1.99852	1.94036	1.96476	1.96105	1.9449	1.88773	1.8836	1.89084	1.869	1.9027	1.8982	1.864	1.91359	2.08537	2.07058	1.88548	1.85229		1.66904	1.69908	1.74754	1.72641	1.71688
		107.4	1.90638	1.95147	1.9411	2.25389	1.94166	1.93293	1.94471	1.94537	1.91001	1.90297	1.89732	1.89295	1.98198	1.85667	1.86189	1.90227	1.97113	2.02377	1.95896	1.9542		1.94006	1.93617	1.93192	2.00298	1.94205	1.96843	1.96438	1.94484	1.88411	1.88538	1.8884	1.87641	1.89939	1.89687	1.86207	1.91111	2.08081	2.07355	1.8793	1.85102		1.66818	1.70081	1.75042	1.72427	1.71758
		107.6	1.90664	1.95692	1.94371	2.25496	1.93973	1.93068	1.94104	1.94094	1.90968	1.89943	1.89281	1.89437	1.9766	1.85581	1.8601	1.90196	1.97761	2.02019	1.9576	1.95769		1.92845	1.93839	1.9327	2.00425	1.93816	1.96328	1.95656	1.94034	1.89247	1.87633	1.88933	1.87305	1.90032	1.89577	1.86024	1.9098	2.08658	2.08127	1.88032	1.85066		1.6754	1.69968	1.74542	1.72521	1.71824
		107.8	1.90833	1.95553	1.94142	2.26141	1.94292	1.93722	1.93705	1.94791	1.91317	1.89937	1.90041	1.89227	1.97847	1.85391	1.86377	1.9015	1.97773	2.02499	1.95493	1.956		1.9347	1.93949	1.93345	2.0074	1.94543	1.96735	1.95279	1.94761	1.88547	1.88279	1.88892	1.86892	1.9044	1.89162	1.862	1.90995	2.0837	2.07472	1.88395	1.85231		1.67005	1.70118	1.75114	1.72197	1.72017
		108	1.90438	1.95249	1.94116	2.25399	1.93831	1.93534	1.94121	1.9464	1.90241	1.90424	1.89424	1.89024	1.97889	1.8496	1.86236	1.90147	1.97194	2.02152	1.96066	1.95696		1.93279	1.93607	1.93144	2.00371	1.94516	1.96948	1.95624	1.94279	1.88609	1.88135	1.88605	1.8735	1.909	1.89151	1.86015	1.91001	2.083	2.0715	1.88338	1.85029		1.67577	1.70661	1.74352	1.72333	1.71922
		108.2	1.91126	1.95244	1.94214	2.26377	1.93768	1.93715	1.94057	1.94419	1.91232	1.90277	1.89752	1.89534	1.98201	1.85348	1.86271	1.90074	1.97822	2.019	1.95867	1.95703		1.93145	1.93449	1.92978	2.00482	1.94497	1.9639	1.95499	1.94578	1.8888	1.88179	1.89267	1.87022	1.90169	1.89649	1.86072	1.9103	2.0911	2.07579	1.88767	1.85148		1.67572	1.6952	1.74131	1.73774	1.71918
		108.4	1.90701	1.95546	1.94221	2.26748	1.94265	1.93988	1.94024	1.94032	1.91506	1.90186	1.89652	1.89268	1.98297	1.85448	1.86096	1.90305	1.97653	2.01717	1.96297	1.96422		1.93071	1.93903	1.93182	2.00147	1.94262	1.96819	1.9582	1.94467	1.88706	1.88573	1.88986	1.86977	1.90132	1.89653	1.85919	1.91071	2.08508	2.07591	1.8879	1.85364		1.67634	1.70157	1.74276	1.72374	1.71524
		108.6	1.90871	1.95168	1.94469	2.27364	1.94052	1.94261	1.94321	1.94329	1.91246	1.90433	1.89585	1.89234	1.97718	1.8538	1.86457	1.90043	1.97565	2.02562	1.96081	1.95919		1.93352	1.94196	1.92988	2.00225	1.94301	1.96465	1.95567	1.94054	1.88543	1.88517	1.8973	1.87095	1.90264	1.90003	1.85926	1.91116	2.08466	2.07839	1.88715	1.85681		1.67904	1.70014	1.74624	1.72875	1.71705
		108.8	1.90772	1.95439	1.93978	2.25953	1.93942	1.93883	1.93576	1.9428	1.91529	1.90665	1.8975	1.89515	1.97821	1.85353	1.86574	1.90217	1.97876	2.01889	1.96311	1.96055		1.93924	1.93824	1.93477	2.00706	1.94446	1.9631	1.95902	1.94541	1.88574	1.88095	1.8944	1.87191	1.9034	1.89187	1.86205	1.91147	2.08957	2.07213	1.88842	1.85931		1.68252	1.70329	1.74858	1.73003	1.72456
		109	1.90956	1.96311	1.94464	2.26421	1.93794	1.93448	1.94322	1.94441	1.9182	1.90328	1.89959	1.89483	1.97691	1.85645	1.86238	1.90584	1.98031	2.02454	1.96022	1.95953		1.93592	1.93684	1.9347	2.00481	1.94195	1.96563	1.95761	1.94466	1.88985	1.87943	1.89101	1.87041	1.90078	1.90145	1.86236	1.92062	2.08979	2.07656	1.88523	1.85458		1.68124	1.69671	1.74257	1.73208	1.71967
		109.2	1.90923	1.95798	1.94802	2.25009	1.94072	1.93343	1.93816	1.94284	1.92063	1.9045	1.90092	1.8937	1.9768	1.85423	1.86176	1.90351	1.97667	2.02736	1.96302	1.96015		1.93885	1.93512	1.93437	2.00508	1.94205	1.96742	1.96266	1.94223	1.88587	1.88126	1.89218	1.87494	1.90365	1.89995	1.86084	1.91261	2.08764	2.07685	1.8839	1.85602		1.67669	1.70412	1.75192	1.72549	1.72725
		109.4	1.91214	1.95805	1.94674	2.26039	1.93264	1.93639	1.94022	1.94508	1.91358	1.90606	1.90084	1.89549	1.97682	1.86141	1.86882	1.90022	1.97541	2.01949	1.96359	1.95815		1.936	1.93934	1.93306	2.00664	1.94611	1.96771	1.96094	1.94541	1.88614	1.88544	1.89507	1.8708	1.90219	1.89815	1.86007	1.91172	2.0829	2.07813	1.88674	1.85313		1.67803	1.69883	1.74567	1.72864	1.72037
		109.6	1.91156	1.95594	1.94176	2.25442	1.94116	1.93382	1.93981	1.94495	1.919	1.90276	1.90152	1.89403	1.98089	1.85602	1.86307	1.89987	1.97971	2.02281	1.9617	1.95794		1.93609	1.94294	1.93912	2.01123	1.942	1.96338	1.96075	1.94369	1.88833	1.88368	1.88961	1.86766	1.89983	1.8972	1.85747	1.91157	2.09108	2.0766	1.8907	1.85346		1.6801	1.70011	1.74673	1.72992	1.72753
		109.8	1.90724	1.95866	1.94544	2.26119	1.93703	1.93342	1.94265	1.94251	1.91816	1.90138	1.90163	1.89346	1.9788	1.85597	1.86548	1.90225	1.97508	2.02468	1.96238	1.96503		1.93353	1.9386	1.93588	2.00093	1.94643	1.95917	1.96105	1.94902	1.88385	1.88314	1.89073	1.87211	1.90544	1.89806	1.86271	1.91363	2.08609	2.07993	1.89235	1.85304		1.67933	1.69721	1.74882	1.72677	1.72305
		110	1.91273	1.95879	1.94617	2.2477	1.93747	1.93529	1.9442	1.94312	1.91825	1.90672	1.90033	1.89432	1.97914	1.85741	1.86379	1.90178	1.97517	2.02493	1.9642	1.96263		1.93274	1.94443	1.93446	2.00601	1.94355	1.96712	1.96117	1.94849	1.89279	1.88747	1.89248	1.87563	1.90169	1.89444	1.86169	1.91715	2.09022	2.07583	1.88654	1.85685		1.6768	1.70388	1.75012	1.72775	1.72636
		110.2	1.9093	1.95469	1.94308	2.26063	1.94341	1.93329	1.93998	1.94411	1.91724	1.91249	1.90418	1.89825	1.97989	1.85305	1.86264	1.90474	1.97817	2.02793	1.96395	1.96194		1.935	1.94125	1.93634	2.00669	1.93914	1.96547	1.96307	1.95421	1.88723	1.88858	1.89621	1.87325	1.9045	1.89667	1.86065	1.90725	2.08977	2.08093	1.88842	1.8597		1.67427	1.70348	1.75033	1.72559	1.72379
		110.4	1.9087	1.95549	1.94549	2.26628	1.94665	1.94129	1.94565	1.94657	1.91624	1.90503	1.90661	1.89512	1.98942	1.85909	1.8657	1.90221	1.97934	2.02116	1.95917	1.95575		1.93585	1.94118	1.93223	2.01215	1.94588	1.96616	1.96149	1.94797	1.88856	1.88247	1.89281	1.87518	1.90713	1.90272	1.86178	1.91214	2.08477	2.07919	1.88756	1.85896		1.67378	1.70423	1.74971	1.72915	1.72338
		110.6	1.90824	1.95615	1.94324	2.25003	1.94453	1.93655	1.94614	1.94712	1.91516	1.90471	1.90351	1.90159	1.9816	1.85411	1.86408	1.90139	1.9774	2.03121	1.96551	1.95958		1.93544	1.9378	1.93007	2.00945	1.94363	1.97209	1.96263	1.94629	1.88729	1.88652	1.89551	1.87723	1.9063	1.90061	1.86525	1.90802	2.0899	2.08153	1.8904	1.85368		1.67596	1.70547	1.7518	1.73052	1.72061
		110.8	1.91192	1.95764	1.94494	2.25972	1.94115	1.93937	1.9455	1.94359	1.91745	1.90623	1.89849	1.89994	1.98315	1.85286	1.86663	1.90448	1.98083	2.02595	1.96582	1.95869		1.93782	1.94219	1.93404	2.00764	1.94803	1.97027	1.96384	1.94911	1.887	1.88709	1.88835	1.87672	1.90493	1.89199	1.86011	1.91487	2.09431	2.08204	1.88905	1.85671		1.68093	1.70336	1.75041	1.72782	1.71818
		111	1.91026	1.95496	1.94673	2.26649	1.94148	1.93547	1.94775	1.94675	1.91326	1.9057	1.90006	1.89298	1.97912	1.86485	1.86861	1.90662	1.98209	2.02367	1.96365	1.96308		1.9332	1.94107	1.93632	2.00909	1.94777	1.97201	1.96301	1.94617	1.89015	1.88505	1.89289	1.87517	1.90706	1.89803	1.86326	1.9172	2.09487	2.07861	1.88938	1.85443		1.67471	1.70536	1.75165	1.73056	1.71989
		111.2	1.91092	1.96071	1.94884	2.26216	1.9413	1.93624	1.94398	1.95002	1.9138	1.90528	1.90313	1.89369	1.98597	1.85855	1.86119	1.90529	1.97831	2.03195	1.96806	1.96573		1.93586	1.94587	1.93781	2.00905	1.94838	1.97178	1.96296	1.95253	1.89179	1.88683	1.89302	1.87824	1.90964	1.90057	1.86794	1.91546	2.08913	2.07762	1.89027	1.85553		1.68037	1.70648	1.75296	1.7315	1.72286
		111.4	1.91395	1.95508	1.94157	2.27091	1.94264	1.93879	1.94552	1.94532	1.91548	1.90635	1.90002	1.89677	1.98331	1.85795	1.86453	1.90705	1.98271	2.02559	1.96743	1.96543		1.92948	1.94171	1.93087	2.0119	1.9482	1.9723	1.96795	1.94878	1.89039	1.88697	1.89387	1.87654	1.90893	1.89714	1.8663	1.91539	2.08833	2.08416	1.89259	1.86132		1.68096	1.70541	1.75213	1.72893	1.72115
		111.6	1.91419	1.95641	1.94126	2.27131	1.94341	1.93846	1.94569	1.95244	1.92302	1.90826	1.9023	1.89997	1.9807	1.85386	1.86525	1.91112	1.98492	2.02513	1.96121	1.96227		1.93779	1.93711	1.93804	2.00479	1.93911	1.97352	1.95914	1.94442	1.89865	1.89071	1.88865	1.87586	1.90766	1.89925	1.86402	1.91797	2.09342	2.08352	1.89007	1.85842		1.68545	1.70519	1.7526	1.73577	1.72522
		111.8	1.91341	1.95705	1.94801	2.26683	1.94125	1.93654	1.94587	1.94951	1.92102	1.91326	1.90301	1.89844	1.98691	1.85867	1.86715	1.90178	1.97873	2.02732	1.96447	1.96808		1.93447	1.94109	1.93408	2.00812	1.94441	1.97013	1.96174	1.95173	1.89579	1.88481	1.89326	1.87395	1.91056	1.89711	1.86462	1.91761	2.09269	2.07779	1.89455	1.85826		1.68062	1.71107	1.75366	1.73584	1.72795
		112	1.91732	1.96103	1.94901	2.26818	1.9465	1.93925	1.94592	1.94641	1.92103	1.91059	1.90707	1.89581	1.98455	1.85885	1.86831	1.90456	1.98103	2.03122	1.97052	1.96934		1.93757	1.94198	1.93536	2.00509	1.94686	1.96862	1.96207	1.94916	1.8881	1.88842	1.89489	1.87502	1.91066	1.90207	1.86712	1.9198	2.09041	2.08035	1.8883	1.85644		1.68218	1.70691	1.75219	1.73007	1.7264
		112.2	1.91495	1.96051	1.94782	2.2657	1.93983	1.94057	1.94231	1.94765	1.92276	1.91104	1.90629	1.90511	1.9875	1.86493	1.8655	1.90848	1.97785	2.02772	1.96519	1.96324		1.93491	1.93952	1.93952	2.0051	1.94309	1.97046	1.962	1.94634	1.89386	1.88497	1.89239	1.87518	1.90874	1.90331	1.86675	1.92314	2.09424	2.07957	1.88748	1.85746		1.68677	1.70234	1.75375	1.73684	1.73056
		112.4	1.91231	1.9591	1.94895	2.25247	1.94152	1.94137	1.94723	1.9467	1.92176	1.91112	1.90809	1.90272	1.9855	1.85625	1.86676	1.90443	1.98068	2.02624	1.97045	1.96764		1.93683	1.94716	1.93824	2.01058	1.94521	1.96603	1.9638	1.95078	1.89324	1.89048	1.89291	1.88061	1.90885	1.90191	1.8613	1.91361	2.09232	2.08682	1.89504	1.85942		1.68417	1.70813	1.75584	1.73454	1.72526
		112.6	1.91108	1.96463	1.95146	2.2675	1.94403	1.94273	1.94907	1.94848	1.91746	1.91128	1.90332	1.90302	1.98825	1.85677	1.86886	1.91014	1.97719	2.03174	1.96769	1.96525		1.93673	1.94386	1.9382	2.01685	1.94356	1.96824	1.95876	1.95087	1.89389	1.88471	1.89704	1.87761	1.90934	1.90028	1.86226	1.91824	2.08778	2.08672	1.89342	1.85748		1.68065	1.70524	1.75451	1.72972	1.73163
		112.8	1.91294	1.9597	1.94786	2.25606	1.94218	1.94335	1.94493	1.94931	1.91482	1.91062	1.9029	1.89946	1.98555	1.86197	1.87027	1.9086	1.98251	2.03024	1.96896	1.96252		1.9392	1.94109	1.94161	2.00732	1.94414	1.96929	1.96728	1.94744	1.88648	1.89015	1.89548	1.87122	1.9113	1.90104	1.86009	1.91515	2.09628	2.08598	1.89629	1.8544		1.68022	1.70784	1.74974	1.73475	1.72512
		113	1.91352	1.96106	1.94971	2.27272	1.94322	1.93905	1.94377	1.94819	1.92501	1.90973	1.89988	1.89709	1.98662	1.86191	1.86724	1.91207	1.98651	2.02914	1.96765	1.96284		1.94083	1.93979	1.93665	2.00555	1.94791	1.97046	1.9669	1.9498	1.88965	1.88874	1.89346	1.87729	1.90566	1.90353	1.86476	1.9182	2.10111	2.08701	1.89447	1.85946		1.67966	1.70724	1.75183	1.7276	1.72479
		113.2	1.9084	1.96524	1.95297	2.26356	1.94636	1.94132	1.94299	1.94929	1.92414	1.91205	1.90667	1.89752	1.98754	1.86043	1.87127	1.90668	1.97857	2.02894	1.9714	1.96316		1.93513	1.94393	1.93699	2.00713	1.94897	1.97301	1.96384	1.95242	1.89359	1.88984	1.89448	1.88039	1.90627	1.90347	1.86281	1.91964	2.09644	2.08581	1.8915	1.8559		1.67744	1.71092	1.75918	1.73411	1.72141
		113.4	1.91184	1.9606	1.9488	2.26782	1.94428	1.93991	1.9463	1.946	1.9232	1.91076	1.90556	1.90318	1.98941	1.85865	1.87189	1.90617	1.98161	2.02963	1.97154	1.96233		1.93997	1.9404	1.93358	2.0122	1.9498	1.96958	1.9661	1.94889	1.89002	1.89555	1.89758	1.87593	1.90876	1.90171	1.86402	1.91823	2.09778	2.08479	1.89238	1.85747		1.68187	1.70752	1.75205	1.73701	1.72273
		113.6	1.9085	1.9574	1.95059	2.27889	1.94413	1.94426	1.94759	1.95185	1.92009	1.90746	1.90204	1.90134	1.98983	1.86422	1.86742	1.91039	1.9819	2.02941	1.9719	1.96496		1.93722	1.94171	1.93737	2.00863	1.95033	1.9703	1.96132	1.94919	1.89154	1.89183	1.89598	1.87627	1.90801	1.90386	1.86658	1.91504	2.10152	2.08636	1.89385	1.85751		1.68367	1.71008	1.75795	1.73502	1.72146
		113.8	1.91093	1.95549	1.94874	2.27677	1.9471	1.93586	1.9462	1.9498	1.91953	1.91258	1.90274	1.89747	1.98883	1.86063	1.86952	1.90848	1.98071	2.02939	1.96821	1.96665		1.93607	1.942	1.9367	2.0128	1.9438	1.9706	1.95722	1.95058	1.89362	1.88322	1.89628	1.87956	1.90849	1.90559	1.86987	1.91648	2.09628	2.08842	1.89141	1.85879		1.68121	1.70544	1.75749	1.73685	1.72491
		114	1.91616	1.95643	1.95097	2.25578	1.94434	1.94247	1.94419	1.94673	1.92193	1.91325	1.91116	1.89638	1.9906	1.85569	1.86598	1.90661	1.98415	2.03141	1.97021	1.96922		1.93768	1.94095	1.93741	2.01215	1.94418	1.97529	1.96264	1.95198	1.89708	1.88845	1.89785	1.8765	1.91406	1.90436	1.86936	1.91826	2.09621	2.08729	1.887	1.85527		1.68654	1.70914	1.75501	1.73564	1.7288
		114.2	1.91458	1.96299	1.9485	2.25811	1.94905	1.93772	1.94666	1.95487	1.92157	1.90924	1.9056	1.89588	1.98985	1.86376	1.8699	1.91371	1.98869	2.02747	1.96775	1.96975		1.93468	1.94332	1.9392	2.01143	1.95407	1.97589	1.9633	1.94808	1.89336	1.89212	1.89573	1.88267	1.90981	1.90331	1.86986	1.92224	2.10031	2.08845	1.89174	1.85808		1.68598	1.70779	1.75402	1.73409	1.73076
		114.4	1.91321	1.96098	1.94663	2.2579	1.94612	1.94238	1.94612	1.95382	1.92063	1.91546	1.90543	1.89277	1.9872	1.85954	1.87058	1.91258	1.98254	2.0276	1.96975	1.96719		1.93552	1.94298	1.93982	2.00847	1.9439	1.97207	1.96096	1.94219	1.89736	1.89059	1.89756	1.87729	1.90976	1.90285	1.86817	1.91683	2.10203	2.0887	1.89299	1.86237		1.68338	1.70692	1.75592	1.74002	1.73301
		114.6	1.91399	1.96103	1.94551	2.26057	1.95097	1.94708	1.94913	1.95419	1.92369	1.91255	1.90842	1.90636	1.9904	1.85887	1.86467	1.90607	1.98178	2.02997	1.9688	1.96521		1.93858	1.94146	1.93647	2.01441	1.94765	1.97255	1.96214	1.94683	1.89548	1.88845	1.90033	1.87918	1.9128	1.90617	1.86738	1.92248	2.09962	2.08593	1.89272	1.86413		1.67982	1.7066	1.76028	1.73584	1.72918
		114.8	1.91748	1.95803	1.93926	2.27662	1.94096	1.94315	1.95047	1.95224	1.92529	1.91068	1.9041	1.90279	1.99203	1.86115	1.87141	1.91077	1.98779	2.03122	1.9689	1.97257		1.93875	1.94435	1.94075	2.01806	1.94837	1.97294	1.96765	1.95333	1.89304	1.88898	1.90027	1.87813	1.91296	1.90018	1.87369	1.92255	2.09989	2.08534	1.89315	1.85739		1.6848	1.70725	1.75364	1.73618	1.72843
		115	1.91895	1.96174	1.94664	2.26918	1.94467	1.93943	1.94422	1.94986	1.92507	1.91456	1.9106	1.90069	1.99391	1.86405	1.86768	1.91186	1.98501	2.02714	1.9725	1.96657		1.94057	1.94104	1.93925	2.01246	1.94942	1.96852	1.96525	1.94551	1.89918	1.89155	1.89568	1.87824	1.91447	1.90596	1.86881	1.91842	2.09988	2.08864	1.89626	1.85877		1.68266	1.70656	1.75607	1.73605	1.72889
		115.2	1.9133	1.96201	1.95355	2.26673	1.94395	1.94079	1.94553	1.94976	1.92717	1.91541	1.90776	1.90618	1.9909	1.86268	1.8701	1.90922	1.98575	2.037	1.97138	1.96715		1.94012	1.94195	1.9381	2.00905	1.95262	1.97297	1.96176	1.9485	1.89836	1.89324	1.89286	1.87871	1.91326	1.89989	1.87255	1.92767	2.09897	2.08909	1.89657	1.86001		1.68014	1.70504	1.75844	1.7316	1.73428
		115.4	1.9181	1.96119	1.95774	2.27855	1.94487	1.9425	1.95257	1.94971	1.92171	1.91095	1.90299	1.90388	1.99136	1.85884	1.87371	1.90739	1.98693	2.03673	1.97735	1.96923		1.9414	1.94438	1.93967	2.0104	1.94549	1.97595	1.9642	1.95264	1.89238	1.88797	1.89922	1.87851	1.91664	1.90283	1.86924	1.91828	2.0987	2.08698	1.8936	1.85929		1.68527	1.71184	1.75941	1.73452	1.72649
		115.6	1.9123	1.96314	1.94574	2.26461	1.94071	1.93759	1.94651	1.95149	1.92453	1.91192	1.91027	1.90354	1.99295	1.86737	1.8665	1.90969	1.98642	2.03174	1.97357	1.97458		1.94015	1.94516	1.93976	2.0087	1.94655	1.96887	1.96443	1.95219	1.90243	1.89193	1.90379	1.87441	1.90943	1.90692	1.86554	1.92071	2.10478	2.08788	1.89923	1.86229		1.68485	1.70541	1.75902	1.73723	1.72937
		115.8	1.91329	1.96387	1.95047	2.26778	1.94539	1.9384	1.95181	1.9486	1.92253	1.91495	1.91014	1.89692	1.99103	1.85933	1.86795	1.9093	1.98605	2.0344	1.97032	1.97107		1.93921	1.94713	1.94047	2.00982	1.94757	1.97448	1.97308	1.95698	1.89444	1.89227	1.89901	1.88265	1.91126	1.90566	1.87278	1.91963	2.10154	2.08668	1.89748	1.86565		1.67981	1.71378	1.76319	1.74074	1.72724
		116	1.91166	1.9593	1.95058	2.27546	1.94614	1.94636	1.9473	1.94687	1.92964	1.91497	1.90865	1.90414	1.98941	1.86464	1.87275	1.90755	1.98582	2.03142	1.97039	1.96524		1.94183	1.94529	1.93637	2.01328	1.9479	1.97173	1.96138	1.95127	1.8928	1.89305	1.8969	1.88331	1.91152	1.90883	1.86805	1.91928	2.10242	2.09141	1.8986	1.86081		1.6842	1.71454	1.75915	1.73942	1.73055
		116.2	1.91122	1.96235	1.95196	2.25199	1.94646	1.94327	1.94551	1.95447	1.92596	1.91343	1.9049	1.89918	1.99481	1.86921	1.87126	1.91256	1.98832	2.03556	1.97212	1.96957		1.93762	1.94495	1.93788	2.01262	1.94724	1.97001	1.96634	1.9542	1.90243	1.8933	1.89782	1.87922	1.91419	1.90649	1.87032	1.91875	2.10336	2.09139	1.89677	1.86006		1.68999	1.70934	1.75201	1.73801	1.72897
		116.4	1.91393	1.96516	1.95076	2.25694	1.94417	1.94515	1.9441	1.95402	1.92834	1.91421	1.90692	1.90023	1.9992	1.86696	1.87566	1.91395	1.98927	2.02946	1.97596	1.96615		1.94054	1.94203	1.94093	2.01628	1.95013	1.97038	1.96577	1.95737	1.89514	1.89502	1.90176	1.87794	1.90938	1.90483	1.86517	1.91997	2.10206	2.09493	1.89981	1.86188		1.68632	1.70758	1.76186	1.74162	1.7324
		116.6	1.91756	1.95883	1.9492	2.26982	1.95005	1.9477	1.9485	1.95347	1.92851	1.91534	1.91206	1.90087	1.9953	1.86138	1.86668	1.90701	1.98318	2.0379	1.97423	1.96781		1.93984	1.94703	1.93481	2.00923	1.94332	1.97086	1.96564	1.9487	1.89611	1.89466	1.89993	1.88061	1.91251	1.90833	1.86653	1.92122	2.10251	2.08921	1.89578	1.85997		1.68405	1.70927	1.75833	1.7442	1.72918
		116.8	1.91484	1.95699	1.94928	2.27558	1.94596	1.9413	1.95285	1.95389	1.9252	1.91744	1.91029	1.90326	1.99798	1.86519	1.87553	1.9066	1.9848	2.034	1.97505	1.97345		1.93831	1.94399	1.93962	2.00906	1.95155	1.97696	1.965	1.95169	1.89779	1.89421	1.90274	1.88055	1.91072	1.9039	1.86949	1.91881	2.10353	2.08907	1.89481	1.86646		1.68824	1.70985	1.75911	1.74498	1.73098
		117	1.9193	1.96675	1.94903	2.26277	1.94732	1.94475	1.94547	1.94935	1.92763	1.91562	1.911	1.90475	2.00108	1.86482	1.86949	1.9143	1.99016	2.03052	1.97396	1.97083		1.94059	1.94363	1.93907	2.01154	1.949	1.97197	1.96644	1.95365	1.90104	1.894	1.90108	1.88354	1.91087	1.90748	1.8722	1.92084	2.10392	2.0959	1.88991	1.86427		1.68606	1.70892	1.75701	1.74263	1.73453
		117.2	1.91661	1.96294	1.95003	2.27638	1.95054	1.94705	1.9536	1.94972	1.92616	1.91217	1.91565	1.89847	1.99494	1.86685	1.8729	1.91336	1.98757	2.03376	1.97361	1.9729		1.93311	1.94459	1.93554	2.02052	1.94888	1.97329	1.96515	1.95691	1.8947	1.8926	1.90004	1.88111	1.91688	1.90385	1.86813	1.92306	2.10549	2.09178	1.89653	1.86185		1.68586	1.70614	1.76219	1.73519	1.73364
		117.4	1.91736	1.96429	1.95148	2.27492	1.9424	1.95102	1.95054	1.9542	1.92985	1.91693	1.91152	1.90876	1.99924	1.86749	1.87766	1.91086	1.98444	2.03192	1.97475	1.97634		1.94318	1.94163	1.9419	2.01368	1.95436	1.97827	1.95971	1.95545	1.89658	1.89345	1.89941	1.87976	1.91638	1.91081	1.87034	1.9255	2.09693	2.09014	1.89099	1.855		1.68835	1.7076	1.75774	1.74083	1.73214
		117.6	1.91878	1.95867	1.94889	2.26871	1.94264	1.94037	1.9468	1.94829	1.92108	1.91357	1.91127	1.90759	1.99253	1.86453	1.87152	1.91355	1.98716	2.03284	1.97564	1.97219		1.94494	1.94395	1.94239	2.01241	1.9488	1.97307	1.96814	1.95399	1.89949	1.89833	1.90388	1.87853	1.91592	1.9048	1.86921	1.92044	2.10825	2.09161	1.89546	1.86195		1.68661	1.71067	1.76109	1.74	1.73391
		117.8	1.91938	1.96465	1.9541	2.26201	1.94774	1.94095	1.94718	1.95274	1.92744	1.91808	1.91149	1.90662	1.99844	1.86811	1.87024	1.91558	1.98613	2.03427	1.97213	1.97744		1.94386	1.94905	1.94039	2.01352	1.95273	1.9705	1.9656	1.95481	1.89912	1.89416	1.90113	1.88054	1.91686	1.90872	1.86587	1.92257	2.10501	2.09202	1.9018	1.86184		1.68221	1.71456	1.76222	1.73837	1.73099
		118	1.91829	1.96552	1.95438	2.26135	1.94733	1.94914	1.9527	1.94885	1.92511	1.91375	1.91089	1.90364	2.0009	1.86494	1.87424	1.91406	1.98704	2.03456	1.98104	1.97557		1.94083	1.94732	1.94286	2.01885	1.95076	1.97348	1.96621	1.95228	1.9034	1.89162	1.89946	1.87921	1.91607	1.91023	1.87464	1.92692	2.10313	2.09378	1.88848	1.86626		1.68165	1.71417	1.76216	1.7353	1.72958
		118.2	1.91767	1.96537	1.95161	2.26078	1.94358	1.94457	1.94984	1.94922	1.93055	1.91751	1.90916	1.90763	1.99785	1.86714	1.8713	1.91319	1.98887	2.0353	1.97468	1.97294		1.943	1.94592	1.93864	2.01823	1.95226	1.97716	1.96654	1.95415	1.902	1.89733	1.90584	1.88254	1.92054	1.90828	1.87233	1.92617	2.11041	2.09374	1.89647	1.86142		1.68465	1.71203	1.7586	1.7392	1.73301
		118.4	1.91475	1.96798	1.95098	2.27521	1.94695	1.94491	1.95165	1.95454	1.93083	1.91914	1.91325	1.90814	1.99758	1.86964	1.87444	1.92055	1.98696	2.03363	1.98066	1.97519		1.94275	1.94849	1.94572	2.01766	1.95111	1.96789	1.96954	1.95356	1.90379	1.89167	1.90456	1.88743	1.91673	1.9091	1.87008	1.92631	2.10641	2.0951	1.89945	1.8609		1.68085	1.715	1.76231	1.73785	1.73229
		118.6	1.91799	1.96261	1.94997	2.26476	1.94643	1.94651	1.95639	1.95704	1.93157	1.91733	1.91645	1.90871	2.00013	1.86777	1.87713	1.91373	1.9873	2.04082	1.97857	1.97323		1.94316	1.9453	1.94115	2.01479	1.95066	1.97318	1.96385	1.95234	1.89695	1.89036	1.90283	1.88387	1.91968	1.90824	1.87114	1.92355	2.10394	2.09471	1.89908	1.86502		1.68644	1.71724	1.75738	1.74056	1.73462
		118.8	1.91495	1.96592	1.95342	2.26055	1.94214	1.94722	1.95121	1.95311	1.92941	1.91824	1.91436	1.91128	2.00135	1.86541	1.87428	1.90823	1.99116	2.03999	1.98021	1.9766		1.94376	1.94337	1.94293	2.01326	1.95211	1.97381	1.96705	1.9536	1.90048	1.8897	1.901	1.8821	1.91676	1.9112	1.87275	1.92291	2.10765	2.09748	1.90213	1.86503		1.69084	1.7129	1.76295	1.73851	1.72755
		119	1.91235	1.96164	1.95102	2.26937	1.94466	1.94242	1.95046	1.9506	1.93168	1.92084	1.9128	1.90378	1.99775	1.86827	1.87092	1.9203	1.9892	2.03952	1.97409	1.97417		1.94199	1.9499	1.94407	2.0198	1.95113	1.97287	1.97133	1.95167	1.89765	1.89325	1.9087	1.8789	1.91353	1.90794	1.87025	1.92322	2.10672	2.09907	1.89707	1.86412		1.68991	1.71266	1.75914	1.74373	1.72741
		119.2	1.91445	1.96283	1.95199	2.26705	1.94881	1.94861	1.95084	1.95663	1.93309	1.92011	1.91681	1.90236	1.99701	1.86697	1.87741	1.90783	1.98624	2.03251	1.98062	1.97473		1.94113	1.94656	1.94264	2.01212	1.95301	1.97833	1.97309	1.95759	1.90205	1.89414	1.90189	1.88423	1.91645	1.9073	1.87187	1.92955	2.10396	2.09465	1.89772	1.8613		1.68587	1.71142	1.76099	1.74016	1.72815
		119.4	1.91621	1.96393	1.95178	2.26622	1.95425	1.94353	1.95312	1.9544	1.93238	1.91969	1.91592	1.90236	1.9988	1.8665	1.87165	1.91053	1.98782	2.03775	1.97787	1.97114		1.94068	1.94751	1.94359	2.01889	1.95313	1.97884	1.97167	1.96019	1.8985	1.89558	1.90354	1.88101	1.91274	1.91507	1.87321	1.92761	2.10828	2.09566	1.89743	1.8665		1.691	1.71633	1.75961	1.73879	1.73176
		119.6	1.91772	1.96486	1.95254	2.27337	1.95233	1.94528	1.95001	1.95615	1.93177	1.92134	1.91801	1.90897	1.99654	1.87169	1.87182	1.91352	1.99248	2.03876	1.97655	1.97622		1.94367	1.94924	1.94249	2.0166	1.95372	1.97816	1.96861	1.94533	1.90113	1.89477	1.90331	1.88193	1.91555	1.91	1.87125	1.92594	2.10988	2.09913	1.90369	1.86707		1.69453	1.70848	1.76091	1.74382	1.73595
		119.8	1.91879	1.96104	1.95578	2.26582	1.94683	1.94405	1.9488	1.95159	1.93783	1.91757	1.91542	1.90849	2.00002	1.8679	1.8761	1.91427	1.98666	2.03687	1.97788	1.97437		1.942	1.948	1.93986	2.0137	1.95241	1.97658	1.97033	1.95942	1.89847	1.89533	1.90607	1.88527	1.9166	1.90585	1.87002	1.92595	2.10852	2.09553	1.89999	1.86465		1.69102	1.71098	1.76388	1.73741	1.73586
		120	1.9202	1.96078	1.95524	2.26597	1.95394	1.94974	1.94994	1.95164	1.93596	1.91967	1.91778	1.90761	2.00066	1.86362	1.87374	1.91495	1.98704	2.03898	1.97877	1.9788		1.94328	1.95101	1.94293	2.01376	1.95369	1.97973	1.97295	1.95637	1.90112	1.89734	1.90622	1.88453	1.91895	1.90882	1.87343	1.92358	2.10898	2.09795	1.9003	1.8621		1.68638	1.71373	1.76544	1.73964	1.73588
		120.2	1.91926	1.96476	1.95039	2.27243	1.94813	1.94473	1.95163	1.95442	1.93087	1.91878	1.91809	1.91222	2.00296	1.86914	1.8758	1.9154	1.9872	2.04127	1.97601	1.97613		1.94561	1.94538	1.93942	2.01389	1.94821	1.98273	1.97457	1.95512	1.89951	1.89664	1.90565	1.8856	1.91933	1.90773	1.87201	1.92075	2.11133	2.09692	1.90194	1.86617		1.68749	1.714	1.76204	1.74054	1.73895
		120.4	1.92007	1.96523	1.95273	2.26761	1.95171	1.94338	1.95526	1.94821	1.93097	1.92187	1.91651	1.90586	2.00032	1.86883	1.87581	1.91446	1.99211	2.03541	1.97877	1.97755		1.94106	1.94686	1.93969	2.01545	1.94554	1.98021	1.96223	1.95627	1.90428	1.8971	1.90735	1.88467	1.91872	1.91023	1.87544	1.92701	2.11226	2.09697	1.90192	1.8651		1.6865	1.70807	1.76188	1.74362	1.73894
		120.6	1.9193	1.96756	1.95046	2.26826	1.95906	1.95188	1.94793	1.95779	1.936	1.9227	1.91518	1.90658	2.00296	1.87143	1.88072	1.91362	1.98791	2.04101	1.97636	1.97955		1.94618	1.95247	1.9429	2.01918	1.94591	1.98317	1.97057	1.95851	1.90184	1.89797	1.90575	1.89086	1.92127	1.9056	1.87285	1.9281	2.10467	2.0969	1.89459	1.86768		1.68364	1.71794	1.76821	1.73922	1.73336
		120.8	1.92079	1.96782	1.95144	2.272	1.95341	1.95185	1.9491	1.95288	1.93363	1.91703	1.91425	1.91028	2.00306	1.86799	1.8728	1.91476	1.98827	2.03961	1.98515	1.97767		1.94123	1.94961	1.94363	2.01975	1.95355	1.97968	1.96833	1.95483	1.89948	1.8924	1.90379	1.88174	1.92043	1.9081	1.8707	1.92445	2.1123	2.0961	1.89785	1.86572		1.69053	1.71711	1.76263	1.74403	1.73229
		121	1.91803	1.96777	1.95548	2.2666	1.9461	1.94509	1.95676	1.9585	1.93412	1.92234	1.91561	1.91146	2.00316	1.86907	1.87278	1.91096	1.98931	2.03678	1.98367	1.97713		1.94382	1.95328	1.94103	2.01891	1.95683	1.97618	1.97067	1.95346	1.90633	1.90003	1.90529	1.88359	1.92292	1.91259	1.87308	1.92838	2.11114	2.09993	1.89907	1.86511		1.68545	1.71608	1.76408	1.74132	1.73353
		121.2	1.91766	1.9659	1.95716	2.26558	1.95386	1.95067	1.95497	1.95741	1.9355	1.92102	1.91725	1.90789	2.00413	1.86999	1.87416	1.921	1.99135	2.03945	1.983	1.98011		1.93737	1.94965	1.94088	2.01818	1.9514	1.97599	1.9689	1.95296	1.91054	1.90074	1.90581	1.88704	1.92242	1.91108	1.87896	1.92777	2.11016	2.1002	1.9051	1.86494		1.68921	1.71635	1.76843	1.74326	1.73081
		121.4	1.92113	1.96764	1.95624	2.28309	1.95229	1.94614	1.9528	1.95185	1.93337	1.92298	1.91601	1.91076	2.00366	1.86929	1.87816	1.91668	1.98572	2.03838	1.98038	1.97634		1.94431	1.95757	1.94281	2.01484	1.95157	1.9781	1.9743	1.95742	1.90434	1.89936	1.90868	1.88895	1.92235	1.91191	1.8745	1.92856	2.11135	2.10181	1.90289	1.86506		1.69059	1.71643	1.76353	1.74259	1.7266
		121.6	1.91592	1.9658	1.95152	2.2687	1.94368	1.94567	1.94886	1.95288	1.92856	1.92548	1.91209	1.90903	2.00344	1.87228	1.8777	1.91801	1.98992	2.04309	1.98413	1.98298		1.94555	1.94876	1.94451	2.01468	1.94987	1.97166	1.97215	1.95513	1.90481	1.89899	1.90953	1.88515	1.92589	1.91454	1.87419	1.92789	2.11646	2.09947	1.90239	1.8662		1.68669	1.71515	1.76151	1.74416	1.734
		121.8	1.92166	1.9625	1.95592	2.28143	1.94879	1.94719	1.95282	1.95631	1.93267	1.92312	1.92318	1.90806	2.00671	1.86771	1.87313	1.92045	1.99044	2.04033	1.98377	1.97826		1.94494	1.95454	1.94537	2.01544	1.95456	1.97918	1.97314	1.95674	1.90769	1.89798	1.90494	1.88262	1.92068	1.90775	1.87618	1.93068	2.11278	2.10342	1.9046	1.86488		1.69366	1.71071	1.76261	1.73948	1.73642
		122	1.91632	1.96382	1.95261	2.27989	1.949	1.9462	1.95297	1.95594	1.93778	1.92321	1.91718	1.91143	2.00661	1.87003	1.87329	1.91616	1.9914	2.03999	1.98817	1.97622		1.94362	1.95258	1.93956	2.01703	1.95317	1.97277	1.97341	1.95757	1.90718	1.90198	1.90763	1.88644	1.92204	1.90998	1.87916	1.9296	2.10958	2.10314	1.9015	1.8674		1.69329	1.71542	1.76049	1.74353	1.73332
		122.2	1.92048	1.96726	1.95899	2.27295	1.95443	1.94897	1.9559	1.95378	1.9343	1.92801	1.9197	1.91407	2.0064	1.87249	1.8764	1.91911	1.99604	2.03949	1.98723	1.97729		1.94269	1.94875	1.9387	2.01711	1.95345	1.97583	1.9783	1.95691	1.90557	1.89712	1.90533	1.88362	1.92102	1.91227	1.87607	1.92001	2.11193	2.09898	1.90632	1.86837		1.69431	1.71184	1.76071	1.74626	1.73551
		122.4	1.92011	1.96398	1.95752	2.26166	1.95577	1.94532	1.95012	1.95605	1.93813	1.92351	1.91615	1.91168	2.00753	1.87239	1.879	1.92193	1.99507	2.03706	1.98736	1.976		1.94428	1.95122	1.9426	2.01605	1.95371	1.97902	1.97435	1.95615	1.90776	1.90051	1.91184	1.89233	1.92075	1.91816	1.87545	1.93247	2.11115	2.10246	1.90833	1.86819		1.69169	1.7166	1.76549	1.74458	1.73629
		122.6	1.9231	1.96932	1.96153	2.27352	1.95626	1.94837	1.95239	1.95582	1.9412	1.92745	1.91888	1.91214	2.00607	1.86771	1.8805	1.91385	1.99496	2.04181	1.9821	1.97818		1.94997	1.95068	1.93932	2.01545	1.94755	1.97944	1.96889	1.95283	1.90507	1.89596	1.90998	1.88428	1.92253	1.91529	1.87024	1.92662	2.11076	2.10393	1.90386	1.86426		1.68745	1.71788	1.77057	1.74486	1.73328
		122.8	1.91666	1.96799	1.9541	2.26495	1.94842	1.94624	1.95385	1.95396	1.93808	1.9267	1.91661	1.90657	2.00684	1.86943	1.88272	1.91677	1.99659	2.03914	1.98435	1.98568		1.9448	1.94836	1.9415	2.02094	1.95057	1.97928	1.97387	1.95999	1.90486	1.90229	1.90591	1.88055	1.91982	1.91741	1.86942	1.9265	2.11485	2.09835	1.89963	1.86815		1.69253	1.71653	1.7658	1.74254	1.73984
		123	1.91913	1.96875	1.95511	2.27441	1.94862	1.94222	1.94989	1.95674	1.93452	1.92325	1.91651	1.91166	2.0089	1.87013	1.87863	1.91846	1.99807	2.04014	1.98336	1.98292		1.94331	1.95097	1.94564	2.01895	1.95528	1.98277	1.96999	1.96014	1.90299	1.90105	1.90831	1.8897	1.92366	1.91421	1.87655	1.9311	2.11884	2.10109	1.90546	1.87126		1.68706	1.71246	1.77051	1.74219	1.73403
		123.2	1.9192	1.9705	1.95687	2.27981	1.95444	1.94803	1.95262	1.95489	1.93953	1.92682	1.92125	1.91004	2.01046	1.87123	1.88316	1.92041	1.99281	2.04524	1.98407	1.9832		1.94567	1.95159	1.93932	2.01997	1.958	1.98018	1.96969	1.95552	1.90359	1.90085	1.90953	1.89051	1.92319	1.91339	1.87705	1.93121	2.11215	2.10736	1.90188	1.86703		1.68405	1.71603	1.76752	1.74389	1.7348
		123.4	1.92135	1.96827	1.95475	2.26878	1.95768	1.95178	1.9588	1.96192	1.93935	1.92019	1.91764	1.90951	2.00886	1.87091	1.8796	1.91495	1.99037	2.04412	1.98524	1.98317		1.9471	1.94897	1.94586	2.02266	1.95651	1.98146	1.97349	1.95332	1.90825	1.9022	1.91009	1.8887	1.92005	1.91631	1.87242	1.92548	2.10995	2.10044	1.90159	1.8694		1.69082	1.71806	1.76818	1.7454	1.7387
		123.6	1.9166	1.96642	1.95301	2.27556	1.94856	1.95065	1.95079	1.95808	1.93489	1.92445	1.9178	1.91716	2.01246	1.87187	1.87943	1.91885	1.99496	2.04451	1.98288	1.98034		1.94487	1.94886	1.94782	2.01393	1.95193	1.97523	1.96878	1.95859	1.90212	1.90026	1.90854	1.88968	1.92528	1.91136	1.87496	1.92654	2.11791	2.09942	1.90335	1.87219		1.69867	1.71555	1.76258	1.74641	1.73537
		123.8	1.91374	1.971	1.95581	2.27217	1.95319	1.9487	1.95305	1.95456	1.93415	1.9206	1.91663	1.9116	2.01031	1.87643	1.87814	1.91863	1.99159	2.03875	1.98218	1.97763		1.95209	1.95372	1.94961	2.02412	1.95873	1.97764	1.97065	1.95755	1.90361	1.89678	1.90725	1.88854	1.92288	1.9143	1.8779	1.92612	2.11694	2.10237	1.90671	1.87132		1.68746	1.71522	1.76444	1.74767	1.73502
		124	1.92044	1.97099	1.95663	2.27082	1.95077	1.95001	1.95715	1.95431	1.93972	1.92964	1.91436	1.9091	2.0092	1.86699	1.88172	1.91461	1.99158	2.04555	1.98298	1.98666		1.95013	1.95158	1.9472	2.01808	1.94891	1.97548	1.96884	1.96067	1.90633	1.90129	1.91165	1.88504	1.92455	1.91555	1.88096	1.93107	2.11277	2.10551	1.90067	1.87038		1.69307	1.71506	1.76944	1.74389	1.73628
		124.2	1.92159	1.96861	1.95609	2.27593	1.95516	1.94754	1.95284	1.95809	1.93649	1.92854	1.91803	1.91451	2.00894	1.87389	1.87979	1.91697	1.99801	2.04935	1.98421	1.98753		1.94599	1.95013	1.94566	2.01846	1.956	1.98023	1.97358	1.96153	1.90695	1.90579	1.90829	1.88679	1.92162	1.91098	1.88196	1.93371	2.12468	2.10288	1.9022	1.86811		1.6981	1.71597	1.76866	1.74758	1.73687
		124.4	1.92057	1.97168	1.95543	2.27744	1.95533	1.94234	1.95197	1.95911	1.93268	1.92841	1.92347	1.91219	2.0147	1.87697	1.87965	1.92021	1.99821	2.04142	1.98812	1.98534		1.94955	1.94992	1.94777	2.0201	1.95128	1.97877	1.97698	1.96533	1.90616	1.90074	1.90952	1.89498	1.92455	1.92173	1.8789	1.93008	2.12039	2.11021	1.90899	1.86833		1.69596	1.71538	1.77158	1.74508	1.73861
		124.6	1.92129	1.96699	1.9617	2.27994	1.95598	1.95051	1.95122	1.96257	1.93865	1.92855	1.91796	1.90786	2.00978	1.87197	1.8823	1.91652	1.99021	2.04716	1.99105	1.9836		1.9471	1.95216	1.94625	2.01433	1.95037	1.97811	1.9696	1.96036	1.90663	1.90242	1.91271	1.88853	1.92583	1.91697	1.87422	1.93366	2.1164	2.10908	1.90735	1.86745		1.69492	1.71529	1.76779	1.74691	1.73566
		124.8	1.92362	1.96847	1.96108	2.28126	1.95161	1.94888	1.95615	1.95577	1.94034	1.92817	1.92392	1.91538	2.00754	1.8742	1.87626	1.92108	1.99698	2.04482	1.98452	1.98252		1.94365	1.95475	1.94234	2.02132	1.95831	1.98333	1.9748	1.95779	1.90565	1.90262	1.91038	1.88663	1.92562	1.91755	1.8798	1.92784	2.11901	2.10836	1.90469	1.86746		1.69669	1.7189	1.7659	1.74666	1.73794
		125	1.92259	1.973	1.95388	2.2698	1.95459	1.94918	1.95323	1.96081	1.93788	1.92685	1.91361	1.91233	2.01167	1.87067	1.8824	1.92177	1.99538	2.04093	1.989	1.98422		1.94602	1.95024	1.94554	2.01941	1.95769	1.98222	1.97252	1.95811	1.91207	1.90376	1.90644	1.8842	1.92471	1.91324	1.87519	1.93088	2.119	2.10312	1.90532	1.87393		1.69217	1.7157	1.76307	1.74678	1.7439
		125.2	1.91821	1.96913	1.95748	2.26824	1.95698	1.95232	1.95791	1.96288	1.93735	1.92702	1.91815	1.90826	2.01054	1.86693	1.87891	1.921	1.98921	2.04571	1.99125	1.9856		1.94664	1.95679	1.94269	2.02257	1.95541	1.97959	1.97174	1.95823	1.90973	1.90157	1.90885	1.88988	1.92387	1.91849	1.87432	1.93816	2.1195	2.10568	1.91244	1.86689		1.68711	1.71698	1.76912	1.74649	1.74062
		125.4	1.92143	1.97063	1.95902	2.28244	1.95622	1.95002	1.95998	1.96018	1.94636	1.93302	1.92058	1.91117	2.01092	1.87317	1.87694	1.9194	1.99295	2.04559	1.99348	1.98663		1.94588	1.95583	1.93965	2.02333	1.95799	1.9905	1.97881	1.9619	1.91069	1.90256	1.90875	1.89316	1.92887	1.91579	1.87654	1.93429	2.11251	2.10411	1.90418	1.86477		1.69094	1.71983	1.76732	1.74363	1.74028
		125.6	1.91867	1.96686	1.95225	2.27846	1.95671	1.95152	1.9524	1.95517	1.94131	1.93237	1.92264	1.91063	2.01192	1.87032	1.87529	1.91965	1.99331	2.03817	1.98958	1.98219		1.94446	1.95533	1.94917	2.02013	1.95511	1.98266	1.97449	1.95939	1.90911	1.90131	1.91113	1.88893	1.9249	1.91978	1.8779	1.93441	2.12104	2.10468	1.90545	1.87153		1.69568	1.71641	1.76914	1.74917	1.73783
		125.8	1.9194	1.96916	1.95904	2.27226	1.95528	1.95084	1.95605	1.95853	1.94078	1.92891	1.92392	1.91277	2.01263	1.87673	1.87901	1.92037	1.99261	2.04581	1.98868	1.98622		1.94864	1.95267	1.94406	2.02423	1.95445	1.9839	1.9723	1.9609	1.91619	1.90093	1.91124	1.88747	1.91975	1.92236	1.87509	1.9303	2.12179	2.109	1.90958	1.8695		1.68915	1.72052	1.77119	1.74752	1.73816
		126	1.92141	1.97116	1.95738	2.28811	1.95689	1.95275	1.95491	1.95959	1.93922	1.92789	1.92286	1.91345	2.00826	1.87263	1.88142	1.9246	1.99486	2.04384	1.99315	1.98308		1.94992	1.95249	1.948	2.02358	1.962	1.9803	1.9725	1.96061	1.90563	1.90478	1.91048	1.88889	1.92378	1.91754	1.87305	1.93437	2.11765	2.10717	1.90788	1.86591		1.68623	1.72124	1.76892	1.74904	1.73847
		126.2	1.91909	1.97181	1.9592	2.27133	1.95351	1.94833	1.95876	1.96151	1.94211	1.93241	1.92182	1.91539	2.01232	1.87666	1.88097	1.92132	1.99703	2.04551	1.99209	1.98581		1.94676	1.9547	1.94441	2.02074	1.95612	1.98265	1.9782	1.95861	1.91071	1.90509	1.91083	1.89199	1.9226	1.92121	1.87655	1.93419	2.11995	2.10658	1.90736	1.87101		1.69615	1.72446	1.76673	1.74815	1.73449
		126.4	1.92429	1.97278	1.95438	2.27232	1.9571	1.95523	1.9546	1.96189	1.93895	1.92914	1.91689	1.91615	2.01528	1.87516	1.8842	1.91757	2.00062	2.0402	1.9864	1.9862		1.95193	1.95106	1.94427	2.02086	1.95711	1.97908	1.97284	1.96014	1.90727	1.90541	1.90994	1.89231	1.92455	1.92146	1.87773	1.9327	2.11733	2.11043	1.90816	1.87343		1.69512	1.71672	1.7693	1.74457	1.7358
		126.6	1.91988	1.97066	1.95955	2.26827	1.95817	1.95521	1.95658	1.95992	1.94326	1.92854	1.92683	1.91699	2.01691	1.87306	1.88052	1.92324	1.9962	2.05021	1.99032	1.9897		1.94572	1.9534	1.94949	2.02067	1.95632	1.98235	1.96859	1.96013	1.90973	1.90486	1.91389	1.89181	1.92999	1.91979	1.879	1.93544	2.11649	2.10827	1.90541	1.8753		1.69073	1.72268	1.77253	1.7473	1.73649
		126.8	1.92751	1.96743	1.96101	2.27822	1.94877	1.95533	1.95524	1.95971	1.94463	1.92412	1.92029	1.91381	2.0107	1.87635	1.87875	1.9188	1.99547	2.04815	1.99195	1.98846		1.951	1.9587	1.94776	2.02411	1.95722	1.98214	1.97474	1.95883	1.91074	1.90773	1.9163	1.887	1.93126	1.92109	1.87891	1.9344	2.12466	2.1063	1.90763	1.87294		1.69423	1.72122	1.76519	1.75378	1.73527
		127	1.92329	1.97728	1.96657	2.26389	1.95341	1.94765	1.95984	1.96153	1.94117	1.93081	1.92342	1.91224	2.01413	1.87775	1.88607	1.92568	1.99897	2.05202	1.98892	1.98803		1.94753	1.95477	1.95328	2.02145	1.95937	1.97889	1.97865	1.96298	1.90972	1.90348	1.91752	1.89119	1.92711	1.91936	1.87677	1.93712	2.1197	2.11044	1.90557	1.87312		1.69027	1.71754	1.76692	1.74688	1.73684
		127.2	1.9218	1.96706	1.96006	2.2869	1.95576	1.94664	1.95876	1.96075	1.94292	1.93181	1.92532	1.91298	2.02109	1.87662	1.88341	1.92218	1.99325	2.05014	1.99096	1.98704		1.9505	1.95319	1.94633	2.01806	1.95768	1.97729	1.97741	1.9667	1.91412	1.90243	1.91136	1.89214	1.92479	1.91947	1.88317	1.93863	2.12126	2.10868	1.91037	1.87294		1.69652	1.72127	1.77075	1.74995	1.73566
		127.4	1.92094	1.97182	1.9618	2.27466	1.9551	1.95492	1.95518	1.9547	1.94234	1.93451	1.92655	1.91532	2.01353	1.87665	1.88235	1.92415	1.99425	2.05024	1.99193	1.9879		1.94699	1.95205	1.95105	2.02607	1.95935	1.98225	1.97733	1.95867	1.91485	1.9045	1.91262	1.89308	1.92746	1.91832	1.88293	1.9386	2.11677	2.1102	1.9098	1.8721		1.69286	1.72002	1.76362	1.74498	1.74123
		127.6	1.9205	1.96655	1.96289	2.28371	1.94943	1.95311	1.95557	1.96392	1.9428	1.93259	1.92738	1.91844	2.01471	1.87491	1.882	1.92152	2.00503	2.05106	1.99026	1.98935		1.95185	1.95769	1.94882	2.02268	1.95987	1.97641	1.97762	1.95933	1.90804	1.90814	1.91419	1.89174	1.9246	1.92197	1.88372	1.93886	2.12428	2.11049	1.91147	1.877		1.69299	1.71657	1.76716	1.75362	1.74518
		127.8	1.92098	1.96897	1.96334	2.27406	1.95804	1.94997	1.94917	1.96173	1.94621	1.93063	1.92294	1.91146	2.01445	1.87781	1.8833	1.92355	1.99868	2.0493	1.99278	1.98972		1.95205	1.95246	1.95093	2.02755	1.95386	1.98279	1.97911	1.96178	1.91483	1.90279	1.91016	1.88959	1.93222	1.92199	1.88409	1.93458	2.11873	2.11012	1.90816	1.8733		1.68968	1.72189	1.76897	1.74877	1.74046
		128	1.91818	1.96963	1.96328	2.28016	1.95473	1.9474	1.95723	1.96157	1.93971	1.93108	1.92442	1.91109	2.013	1.87053	1.88211	1.92488	1.99231	2.05006	1.99254	1.98688		1.94818	1.95846	1.94366	2.02504	1.95551	1.98331	1.97784	1.96112	1.91299	1.90186	1.91386	1.89261	1.92485	1.92161	1.88561	1.93829	2.11717	2.11117	1.90716	1.86936		1.69173	1.72395	1.77123	1.7485	1.74572
		128.2	1.91896	1.97465	1.95701	2.27731	1.95627	1.95092	1.96075	1.96056	1.94311	1.93245	1.92559	1.9244	2.01599	1.8768	1.88218	1.92135	1.99194	2.04892	1.9898	1.98597		1.94823	1.95053	1.95425	2.02472	1.95868	1.98429	1.97653	1.96454	1.91303	1.90464	1.91869	1.88729	1.9338	1.92195	1.88375	1.93787	2.12561	2.10973	1.90935	1.87167		1.69101	1.71479	1.77083	1.74833	1.73905
		128.4	1.92346	1.97129	1.96575	2.27976	1.95659	1.94909	1.96142	1.96622	1.94171	1.93711	1.92539	1.91812	2.01649	1.87533	1.88114	1.92366	1.9972	2.04548	1.993	1.99054		1.9476	1.95585	1.94963	2.0265	1.95706	1.98179	1.97644	1.95989	1.91597	1.90563	1.91679	1.888	1.92392	1.9236	1.88179	1.93836	2.12113	2.10966	1.91255	1.87682		1.69303	1.72296	1.77385	1.75235	1.73768
		128.6	1.92282	1.97454	1.9648	2.28306	1.9614	1.94964	1.95596	1.96505	1.9452	1.93181	1.92617	1.91934	2.01838	1.87605	1.88072	1.9227	1.99624	2.05013	1.99614	1.99184		1.9504	1.9606	1.94999	2.02361	1.95543	1.98651	1.97316	1.95887	1.91863	1.90732	1.91191	1.89153	1.92879	1.92101	1.87925	1.93514	2.12154	2.11345	1.91449	1.87288		1.69268	1.72203	1.76917	1.74748	1.74054
		128.8	1.92783	1.97227	1.95792	2.287	1.95757	1.94965	1.95783	1.96164	1.94931	1.93078	1.92385	1.91814	2.01797	1.87384	1.88418	1.92131	1.99133	2.04928	1.99319	1.99341		1.95393	1.95129	1.94668	2.02828	1.96382	1.98718	1.97637	1.96715	1.91102	1.90544	1.91045	1.88803	1.9321	1.92279	1.88359	1.93753	2.12645	2.10528	1.90628	1.87129		1.69705	1.71944	1.76848	1.75491	1.74043
		129	1.92508	1.97274	1.95921	2.28367	1.95814	1.94875	1.95758	1.96048	1.94266	1.93212	1.92485	1.91979	2.01559	1.87755	1.89063	1.92287	1.99721	2.04378	1.99024	1.99012		1.95348	1.95098	1.94881	2.02331	1.96069	1.98628	1.97054	1.96571	1.91117	1.90917	1.91358	1.89333	1.92852	1.91832	1.87832	1.93905	2.12546	2.11126	1.91073	1.87706		1.70077	1.72411	1.77157	1.75278	1.74015
		129.2	1.9285	1.97244	1.96589	2.28396	1.95859	1.95486	1.96	1.96631	1.94371	1.92985	1.92672	1.9187	2.01526	1.8761	1.88042	1.92424	1.99799	2.05002	1.99763	1.98956		1.94802	1.95816	1.95051	2.02416	1.96437	1.98405	1.97027	1.96253	1.91332	1.90794	1.91287	1.89738	1.92562	1.92066	1.87757	1.94111	2.12449	2.11395	1.90933	1.87269		1.69635	1.71986	1.77479	1.74888	1.73246
		129.4	1.92808	1.97496	1.96027	2.27937	1.95894	1.95807	1.96099	1.95972	1.94429	1.92915	1.92712	1.91753	2.01596	1.87701	1.88531	1.92452	1.99325	2.04919	1.99485	1.99333		1.95245	1.95525	1.94648	2.02629	1.96158	1.98476	1.975	1.96671	1.91391	1.90961	1.91533	1.89536	1.93038	1.92156	1.87663	1.94395	2.12033	2.11344	1.90963	1.86788		1.69379	1.7248	1.76886	1.74837	1.73761
		129.6	1.92865	1.97083	1.96169	2.28226	1.95585	1.95144	1.95923	1.96315	1.94549	1.93269	1.9234	1.91363	2.0208	1.88059	1.88559	1.92768	2.00072	2.05125	1.99187	1.98615		1.95741	1.96026	1.95411	2.0272	1.95615	1.98296	1.97904	1.96206	1.91266	1.90664	1.91436	1.89185	1.92621	1.92151	1.88004	1.93483	2.12614	2.11332	1.91035	1.87234		1.70216	1.71743	1.76585	1.75428	1.74031
		129.8	1.9303	1.97562	1.96068	2.28942	1.95628	1.94719	1.95677	1.96382	1.94693	1.93092	1.92739	1.91897	2.01857	1.88501	1.89059	1.92317	2.00228	2.04651	1.99512	1.99701		1.95203	1.95564	1.95053	2.02648	1.95916	1.98036	1.97808	1.96624	1.91256	1.90464	1.9176	1.89739	1.92847	1.92157	1.8791	1.93819	2.12569	2.11141	1.90833	1.87837		1.69995	1.72227	1.76955	1.74996	1.74328
		130	1.92402	1.97428	1.96319	2.27782	1.95568	1.95911	1.96081	1.95879	1.94673	1.93247	1.92914	1.91691	2.0157	1.87868	1.88513	1.92883	1.99446	2.05207	1.99822	1.99405		1.94704	1.95595	1.94569	2.02578	1.95678	1.97656	1.97527	1.96061	1.91885	1.90852	1.9153	1.89409	1.93388	1.92759	1.88359	1.93686	2.12692	2.1152	1.91147	1.87306		1.69567	1.72041	1.77308	1.75384	1.74274
		130.2	1.92323	1.97342	1.96468	2.28197	1.95082	1.95259	1.96042	1.96106	1.94483	1.93769	1.9281	1.91816	2.0181	1.88155	1.88316	1.93327	2.00237	2.0539	1.99611	1.99253		1.95302	1.9573	1.95251	2.02472	1.95811	1.98797	1.97746	1.96084	1.91639	1.91176	1.91807	1.8947	1.93666	1.9225	1.88302	1.93897	2.12972	2.11454	1.90463	1.87612		1.69972	1.72337	1.77458	1.74882	1.74245
		130.4	1.92346	1.97412	1.96091	2.2855	1.95604	1.95188	1.95804	1.96176	1.94319	1.93755	1.9277	1.92132	2.02231	1.87685	1.88841	1.92389	1.99802	2.0494	1.99447	1.99361		1.95151	1.95981	1.94763	2.02237	1.95816	1.98231	1.97742	1.96684	1.91509	1.91006	1.91513	1.89345	1.9326	1.92014	1.88491	1.93803	2.12531	2.11439	1.91396	1.87351		1.69698	1.71924	1.76968	1.74415	1.7455
		130.6	1.92238	1.97769	1.96832	2.2814	1.95758	1.95226	1.95645	1.95981	1.94922	1.9348	1.92615	1.91636	2.02239	1.88105	1.88393	1.92827	2.00088	2.0495	1.99298	1.99014		1.94934	1.956	1.94547	2.02716	1.95567	1.98634	1.97636	1.96547	1.91373	1.91022	1.92404	1.89254	1.93117	1.92183	1.88686	1.94302	2.12432	2.11797	1.91079	1.87332		1.68983	1.72083	1.77362	1.74945	1.74032
		130.8	1.91873	1.97026	1.96349	2.27828	1.9567	1.95629	1.96127	1.96306	1.94537	1.93205	1.92633	1.91705	2.02102	1.87766	1.88833	1.92646	1.99497	2.05061	1.99057	1.99167		1.95124	1.96013	1.94926	2.02672	1.96184	1.99001	1.98001	1.96658	1.91565	1.90904	1.92005	1.89415	1.93693	1.92331	1.88387	1.93914	2.124	2.11522	1.91659	1.87255		1.69859	1.72414	1.76982	1.75333	1.743
		131	1.92726	1.97742	1.96226	2.28171	1.95397	1.95141	1.96411	1.96404	1.94272	1.93829	1.92278	1.92239	2.02656	1.88045	1.88339	1.92697	1.99797	2.05637	2.00129	1.99028		1.94719	1.96104	1.95318	2.02286	1.96244	1.98484	1.97936	1.96101	1.91623	1.91251	1.92079	1.89437	1.93354	1.92533	1.88406	1.93798	2.13273	2.1141	1.91772	1.87355		1.69033	1.72142	1.77068	1.75281	1.74457
		131.2	1.92638	1.97759	1.95788	2.27571	1.96009	1.94961	1.96217	1.96098	1.94293	1.93242	1.92643	1.9184	2.02329	1.88498	1.88337	1.92835	1.99451	2.04838	1.99553	1.99216		1.94825	1.9539	1.94621	2.02129	1.95527	1.99031	1.9811	1.96304	1.91665	1.91309	1.918	1.8973	1.93431	1.91921	1.88683	1.94009	2.12481	2.11483	1.91385	1.87641		1.69511	1.72243	1.77238	1.75365	1.74273
		131.4	1.92269	1.97121	1.96335	2.2909	1.96233	1.94942	1.96374	1.96142	1.94949	1.93091	1.92882	1.92239	2.01913	1.8758	1.8856	1.92653	2.00001	2.05132	1.99527	1.99549		1.95163	1.95664	1.95369	2.02852	1.95688	1.98696	1.97705	1.96428	1.91819	1.9085	1.91899	1.89996	1.93358	1.92345	1.88392	1.93539	2.1246	2.11847	1.91052	1.87568		1.69602	1.72334	1.77459	1.75075	1.74115
		131.6	1.92067	1.97466	1.9595	2.2756	1.96213	1.95076	1.9643	1.96282	1.94714	1.93606	1.92583	1.9213	2.02052	1.87694	1.89157	1.92316	2.00701	2.05109	1.99554	1.99097		1.94745	1.95772	1.95236	2.0245	1.95856	1.98624	1.96951	1.9608	1.91567	1.90798	1.92094	1.89301	1.93141	1.92048	1.88229	1.93334	2.13055	2.11777	1.91188	1.87256		1.70151	1.71967	1.77685	1.75646	1.74065
		131.8	1.92669	1.97578	1.96428	2.27551	1.9591	1.95287	1.96146	1.96541	1.95052	1.93654	1.92825	1.91958	2.02378	1.87665	1.88617	1.92966	2.00277	2.05126	1.99705	1.98759		1.94931	1.96129	1.95148	2.02765	1.96524	1.98586	1.98017	1.96784	1.91929	1.90827	1.91863	1.8902	1.93097	1.92374	1.88431	1.9419	2.13065	2.11427	1.91294	1.87987		1.69917	1.71934	1.77472	1.75378	1.74074
		132	1.92812	1.97331	1.96209	2.27777	1.95932	1.95803	1.95965	1.96345	1.94735	1.93368	1.93003	1.92147	2.02255	1.88048	1.88723	1.92437	2.00006	2.05134	1.99937	1.99245		1.94802	1.95599	1.9507	2.0244	1.95986	1.99131	1.97686	1.96427	1.91576	1.91212	1.91927	1.90141	1.93654	1.92329	1.88626	1.93465	2.12708	2.11446	1.91318	1.87693		1.70208	1.72218	1.77507	1.75186	1.74075
		132.2	1.92996	1.97731	1.96326	2.28811	1.95657	1.95572	1.95947	1.95941	1.9502	1.94025	1.92702	1.92581	2.02721	1.88442	1.88958	1.92423	2.0025	2.04692	1.9956	1.99406		1.95424	1.95416	1.95112	2.0259	1.95933	1.99145	1.97859	1.96552	1.91553	1.90714	1.92378	1.89272	1.9308	1.92412	1.88402	1.94014	2.12936	2.11942	1.91401	1.87203		1.70016	1.72504	1.77391	1.75665	1.74316
		132.4	1.9294	1.97699	1.96278	2.27968	1.95861	1.9576	1.95917	1.96337	1.94635	1.93935	1.92496	1.92331	2.02209	1.88238	1.89352	1.92266	2.00032	2.05399	1.99938	1.99155		1.95074	1.95482	1.95201	2.02739	1.96114	1.9842	1.9828	1.96363	1.91983	1.91364	1.91712	1.89601	1.9315	1.92349	1.88214	1.93552	2.13298	2.12133	1.91071	1.87263		1.70153	1.71922	1.77793	1.74877	1.74278
		132.6	1.925	1.97374	1.96807	2.28244	1.95562	1.95534	1.95711	1.96229	1.95496	1.93882	1.92889	1.9207	2.02053	1.87863	1.89039	1.92896	2.00049	2.05559	1.99734	1.99682		1.95074	1.9571	1.95434	2.02549	1.95793	1.98491	1.9752	1.96602	1.92126	1.90817	1.91804	1.89432	1.93037	1.92462	1.88441	1.93652	2.12954	2.12237	1.9125	1.88146		1.7024	1.7187	1.7756	1.75034	1.74477
		132.8	1.92556	1.97801	1.96298	2.29861	1.95509	1.9551	1.95928	1.96013	1.95132	1.94042	1.93217	1.92028	2.02278	1.87936	1.88767	1.92564	2.0034	2.05422	1.99694	1.99703		1.95546	1.95721	1.95035	2.02573	1.95867	1.98567	1.98036	1.96389	1.91557	1.91173	1.91335	1.89585	1.93072	1.92764	1.88253	1.94129	2.13301	2.12096	1.91566	1.88004		1.69824	1.72576	1.77256	1.7498	1.74508
		133	1.92749	1.97412	1.96623	2.28925	1.95615	1.95704	1.95965	1.96998	1.94919	1.93651	1.92491	1.9226	2.02487	1.88214	1.88762	1.93046	2.0044	2.05686	1.99752	2.0016		1.95327	1.96131	1.95658	2.02781	1.96031	1.98353	1.97673	1.96701	1.91549	1.90654	1.91886	1.8941	1.93346	1.92399	1.88429	1.94535	2.13333	2.12336	1.91333	1.87484		1.69805	1.72661	1.7695	1.75025	1.74276
		133.2	1.92619	1.97369	1.96617	2.2784	1.96423	1.95402	1.95887	1.9577	1.9474	1.93874	1.93464	1.92015	2.02139	1.88179	1.88594	1.93235	2.00368	2.05082	2.00168	1.99898		1.95372	1.95754	1.95524	2.02507	1.96016	1.99218	1.97945	1.96043	1.91399	1.90877	1.92133	1.89301	1.93148	1.92649	1.88643	1.94396	2.13315	2.11834	1.90893	1.87564		1.69623	1.71844	1.77439	1.74805	1.74454
		133.4	1.92855	1.98133	1.96529	2.29184	1.9618	1.95509	1.96401	1.96458	1.95205	1.93621	1.93491	1.91911	2.02325	1.88191	1.88738	1.92715	1.99898	2.0615	2.00151	1.99415		1.95815	1.95781	1.9543	2.02613	1.96182	1.987	1.98283	1.96636	1.92222	1.9109	1.91817	1.89239	1.93446	1.92776	1.88532	1.94384	2.12977	2.12203	1.918	1.87494		1.69514	1.7231	1.77774	1.74884	1.74423
		133.6	1.92658	1.9732	1.96197	2.28938	1.95816	1.95581	1.95945	1.96682	1.94446	1.94389	1.93266	1.92833	2.02517	1.88243	1.88816	1.92254	2.00291	2.05449	2.00017	1.99958		1.95293	1.96166	1.95294	2.02651	1.96461	1.98797	1.97999	1.97104	1.91472	1.91521	1.91695	1.89275	1.93638	1.92595	1.88583	1.94139	2.13372	2.12242	1.91602	1.87991		1.69952	1.72968	1.77679	1.75506	1.74483
		133.8	1.9255	1.97393	1.96631	2.284	1.95672	1.94831	1.96171	1.96673	1.95272	1.9425	1.92921	1.92465	2.02575	1.88356	1.8883	1.92915	2.00037	2.05255	1.99821	1.99822		1.95373	1.96223	1.95246	2.03071	1.96142	1.98628	1.98079	1.97077	1.92157	1.91151	1.91586	1.89637	1.93602	1.92714	1.8821	1.93675	2.13486	2.12397	1.91627	1.87781		1.70063	1.72622	1.78011	1.75422	1.74381
		134	1.92925	1.97448	1.96736	2.29199	1.96357	1.95876	1.96382	1.96517	1.95414	1.93797	1.93121	1.91911	2.03236	1.87819	1.88921	1.92437	1.9943	2.05423	2.00073	1.99551		1.95127	1.95941	1.95192	2.02496	1.96252	1.98746	1.97827	1.96466	1.92102	1.914	1.92181	1.89685	1.93496	1.92743	1.8877	1.9447	2.12949	2.12268	1.91524	1.87473		1.69607	1.7284	1.77729	1.75372	1.73831
		134.2	1.92217	1.97934	1.96049	2.27917	1.96411	1.96021	1.965	1.97009	1.95301	1.93544	1.92919	1.92427	2.0226	1.88634	1.88337	1.92709	2.0025	2.056	2.00409	1.99722		1.95384	1.9621	1.94593	2.02687	1.96209	1.98569	1.98154	1.96684	1.91603	1.91061	1.91905	1.90005	1.94236	1.92413	1.88887	1.94536	2.13196	2.12213	1.91473	1.87492		1.70435	1.72379	1.77103	1.75702	1.74292
		134.4	1.92351	1.97546	1.96088	2.27731	1.96233	1.95436	1.96422	1.96852	1.95195	1.93929	1.9276	1.9258	2.02976	1.88477	1.88903	1.93155	2.00355	2.05375	2.00116	1.99923		1.95103	1.9567	1.94998	2.03085	1.96032	1.98484	1.97388	1.96287	1.9213	1.91426	1.92229	1.89324	1.93522	1.9267	1.88274	1.9443	2.13674	2.12386	1.91721	1.87809		1.70286	1.72374	1.77203	1.75259	1.7455
		134.6	1.92791	1.97491	1.96876	2.27645	1.96133	1.95565	1.9683	1.96726	1.9551	1.93796	1.92939	1.91919	2.02784	1.87803	1.88453	1.92882	2.00167	2.05518	2.00494	1.99787		1.95259	1.95725	1.9489	2.02717	1.95847	1.98482	1.98049	1.96708	1.92133	1.9092	1.91966	1.89613	1.93593	1.92305	1.88985	1.94678	2.13456	2.12143	1.91766	1.87833		1.70237	1.72416	1.77597	1.7575	1.74236
		134.8	1.92977	1.97711	1.96151	2.28586	1.96171	1.95825	1.96888	1.96701	1.94944	1.94144	1.92922	1.92603	2.02606	1.88072	1.88885	1.92992	1.99973	2.05381	2.00015	1.99866		1.95178	1.96539	1.95401	2.03135	1.96741	1.98692	1.97613	1.9618	1.91844	1.90881	1.92405	1.89772	1.93643	1.9285	1.88949	1.94586	2.1334	2.1229	1.91987	1.87717		1.70585	1.72893	1.77642	1.7533	1.74351
		135	1.9286	1.97476	1.96649	2.28502	1.96281	1.95307	1.95948	1.96064	1.94938	1.93718	1.93	1.92584	2.03187	1.88432	1.89112	1.93164	2.00554	2.05439	2.00605	1.99212		1.95618	1.96149	1.95693	2.02887	1.96647	1.98872	1.98038	1.97055	1.91818	1.91493	1.91989	1.89693	1.93838	1.92501	1.88472	1.94276	2.13756	2.12335	1.91329	1.87786		1.70415	1.72551	1.7756	1.75741	1.74333
		135.2	1.93167	1.98079	1.96711	2.28743	1.961	1.96052	1.96249	1.96542	1.95591	1.93775	1.93155	1.9269	2.02134	1.88772	1.89394	1.93118	2.00135	2.06125	2.00523	2.00066		1.95219	1.95732	1.9494	2.02591	1.95896	1.98607	1.97554	1.96906	1.9239	1.9176	1.92176	1.89458	1.93261	1.92707	1.89094	1.94215	2.13466	2.1215	1.91926	1.88224		1.70212	1.72027	1.77625	1.75266	1.74364
		135.4	1.9278	1.98129	1.96976	2.282	1.96072	1.95799	1.96112	1.97101	1.95276	1.93927	1.93238	1.92813	2.02902	1.87993	1.89074	1.92478	2.00203	2.06015	2.00373	1.99264		1.95239	1.95676	1.95244	2.03196	1.96212	1.98723	1.97857	1.9669	1.91948	1.91689	1.92084	1.90176	1.93885	1.93043	1.88665	1.94577	2.13314	2.12731	1.9113	1.8764		1.70025	1.72316	1.77272	1.75248	1.74345
		135.6	1.93067	1.97693	1.96135	2.29426	1.95802	1.95928	1.96453	1.96501	1.95139	1.93865	1.93258	1.92875	2.02219	1.88171	1.8904	1.93275	2.00679	2.05212	2.00516	1.99746		1.95624	1.96413	1.95619	2.03158	1.9605	1.98585	1.97996	1.96586	1.92079	1.91278	1.91823	1.90068	1.93853	1.92513	1.88763	1.93989	2.13465	2.12221	1.9125	1.87919		1.69935	1.72953	1.7761	1.75474	1.74693
		135.8	1.92794	1.98067	1.96767	2.28549	1.95646	1.95666	1.95954	1.96436	1.95716	1.94547	1.92835	1.92747	2.02774	1.88623	1.88772	1.92859	2.00526	2.05697	2.00121	2.00124		1.95542	1.96126	1.95628	2.03146	1.96465	1.9837	1.98232	1.96992	1.91956	1.91347	1.92436	1.9041	1.94	1.9267	1.88492	1.93987	2.13056	2.12362	1.91452	1.88127		1.69765	1.7299	1.78037	1.75074	1.74595
		136	1.93248	1.97622	1.96514	2.29193	1.9602	1.95582	1.96423	1.96936	1.957	1.94146	1.93445	1.92179	2.03016	1.8883	1.88828	1.93158	2.00252	2.05234	2.00782	2.00264		1.95647	1.9654	1.95472	2.0352	1.9581	1.98588	1.97745	1.97079	1.92016	1.9133	1.92035	1.89688	1.93329	1.92581	1.89156	1.94362	2.13524	2.12235	1.9179	1.87743		1.69757	1.73032	1.77989	1.75218	1.74341
		136.2	1.92579	1.97642	1.96986	2.29644	1.9626	1.95506	1.96234	1.9695	1.95178	1.94391	1.92925	1.92769	2.02911	1.88299	1.89512	1.93134	2.00323	2.06126	2.00433	2.00393		1.96018	1.95964	1.95726	2.02669	1.96308	1.99025	1.9798	1.96921	1.91714	1.91016	1.91905	1.89646	1.93729	1.93032	1.88553	1.94906	2.13568	2.12457	1.9161	1.8796		1.70077	1.72686	1.77943	1.75591	1.74614
		136.4	1.92749	1.97805	1.97291	2.29037	1.9648	1.95991	1.96202	1.96671	1.95297	1.93977	1.93639	1.92619	2.03019	1.88511	1.89107	1.92841	2.00699	2.05534	2.00636	1.99999		1.95497	1.96523	1.9581	2.02808	1.96401	1.98409	1.98166	1.96819	1.92072	1.91337	1.92375	1.9021	1.93863	1.9276	1.88539	1.94836	2.13838	2.12531	1.9189	1.88295		1.70014	1.72563	1.77957	1.75772	1.74699
		136.6	1.93069	1.97686	1.96806	2.29174	1.96356	1.96171	1.96686	1.96987	1.95402	1.93812	1.93143	1.92616	2.03192	1.88363	1.88911	1.92997	2.00158	2.05888	2.00481	2.00376		1.9584	1.96161	1.95197	2.03258	1.96262	1.99281	1.98068	1.96917	1.92234	1.91344	1.9243	1.9	1.93517	1.92638	1.88753	1.93861	2.13514	2.12661	1.91868	1.88499		1.7004	1.72947	1.7768	1.75308	1.74485
		136.8	1.92992	1.97864	1.96843	2.29086	1.96494	1.95788	1.96481	1.96612	1.95171	1.93934	1.94088	1.92116	2.0268	1.88323	1.89336	1.93064	1.99671	2.05581	2.00805	2.00345		1.95208	1.96114	1.9527	2.03335	1.96213	1.98466	1.98662	1.96859	1.926	1.91099	1.92309	1.90067	1.94077	1.92715	1.8882	1.94791	2.13879	2.12694	1.92122	1.88145		1.708	1.72392	1.77263	1.76296	1.74667
		137	1.92844	1.97809	1.96411	2.2917	1.96048	1.95617	1.96899	1.97122	1.95429	1.94051	1.92837	1.92554	2.02838	1.88464	1.89277	1.93011	2.01132	2.05756	2.00551	2.00452		1.95554	1.96326	1.95538	2.03251	1.96646	1.99186	1.98455	1.96915	1.92352	1.91675	1.92228	1.90402	1.93901	1.9292	1.88907	1.94073	2.13731	2.12442	1.91588	1.88404		1.70294	1.73055	1.77706	1.75735	1.74355
		137.2	1.92791	1.98167	1.96792	2.28522	1.9654	1.95619	1.96342	1.9687	1.9492	1.93801	1.9332	1.92635	2.02962	1.88635	1.89045	1.93301	2.00269	2.0555	2.00646	2.00713		1.95898	1.95602	1.95615	2.02993	1.95869	1.99184	1.97691	1.96593	1.92207	1.91678	1.92278	1.90024	1.94079	1.93026	1.8859	1.95175	2.13607	2.12565	1.92016	1.88113		1.69999	1.72333	1.77731	1.7571	1.74316
		137.4	1.92943	1.9809	1.96914	2.28878	1.96676	1.96009	1.96516	1.9736	1.95539	1.94686	1.931	1.92256	2.03129	1.88335	1.89524	1.92954	2.00546	2.06049	2.0082	2.00477		1.95442	1.9603	1.94823	2.02873	1.96363	1.99348	1.97821	1.97009	1.92346	1.91723	1.92284	1.90267	1.94318	1.92353	1.88909	1.94186	2.13362	2.12799	1.92229	1.88155		1.70113	1.72863	1.78211	1.7543	1.7421
		137.6	1.92501	1.97402	1.96452	2.28552	1.96237	1.96087	1.964	1.9721	1.95558	1.94479	1.93699	1.92776	2.02889	1.88838	1.89468	1.92707	2.00366	2.05859	2.00534	2.0003		1.95588	1.95937	1.95651	2.03281	1.96168	1.99036	1.98428	1.96259	1.92761	1.91992	1.9217	1.89854	1.93618	1.93047	1.89012	1.94618	2.13823	2.12533	1.92141	1.8808		1.70449	1.72318	1.78063	1.75486	1.73926
		137.8	1.93186	1.97687	1.96848	2.27732	1.96571	1.95457	1.96407	1.97003	1.95407	1.94285	1.93401	1.93069	2.03379	1.88549	1.89134	1.93656	2.01062	2.0581	2.00716	2.00049		1.95343	1.96085	1.95486	2.03471	1.96207	1.98858	1.98174	1.96654	1.92418	1.91505	1.9225	1.90297	1.93743	1.93075	1.88997	1.94695	2.14326	2.12233	1.92304	1.88521		1.70016	1.72881	1.77799	1.75442	1.74355
		138	1.92721	1.98045	1.96634	2.29247	1.97009	1.96087	1.96217	1.97106	1.95295	1.94104	1.93808	1.92446	2.036	1.88408	1.88771	1.92519	2.00863	2.06078	2.00919	2.0008		1.95885	1.96297	1.95176	2.02955	1.95849	1.99561	1.97982	1.97232	1.92711	1.91594	1.92753	1.89685	1.93929	1.9307	1.89464	1.9491	2.13473	2.13098	1.91901	1.87884		1.70078	1.72558	1.78093	1.75397	1.74343
		138.2	1.92794	1.98013	1.96887	2.27937	1.9642	1.96155	1.96658	1.96696	1.95776	1.94196	1.93545	1.9347	2.03119	1.88987	1.89244	1.93555	2.00588	2.05683	2.00763	1.99878		1.95575	1.9625	1.95647	2.02944	1.96422	1.99151	1.98355	1.96662	1.92662	1.92204	1.92938	1.90302	1.93392	1.93091	1.88853	1.94462	2.13949	2.12214	1.91518	1.87785		1.70146	1.72406	1.77552	1.75905	1.74482
		138.4	1.92976	1.97938	1.96751	2.28398	1.96483	1.95566	1.96929	1.97158	1.95842	1.94268	1.93267	1.9261	2.02657	1.88866	1.89803	1.93284	2.01217	2.05917	2.00952	1.99898		1.96054	1.96266	1.95554	2.03458	1.96095	1.9866	1.98511	1.96953	1.92597	1.91284	1.92623	1.89949	1.9441	1.93647	1.89056	1.948	2.1377	2.1297	1.92346	1.87995		1.70297	1.72603	1.77712	1.75774	1.74844
		138.6	1.93337	1.98054	1.96785	2.28387	1.96242	1.96188	1.96378	1.9681	1.95849	1.94776	1.94056	1.92569	2.03491	1.88996	1.89454	1.93439	2.01241	2.05319	2.00797	1.99922		1.95696	1.9641	1.95638	2.03135	1.96507	1.98733	1.98264	1.97035	1.92127	1.91504	1.92665	1.90425	1.94061	1.92904	1.88663	1.95178	2.1383	2.12831	1.92453	1.88372		1.69645	1.72324	1.78249	1.75998	1.75002
		138.8	1.93429	1.97907	1.96878	2.29307	1.96398	1.95875	1.96686	1.96912	1.95774	1.94414	1.9374	1.93058	2.03315	1.8891	1.89066	1.9271	2.00771	2.06413	2.00697	2.00353		1.9581	1.96659	1.95494	2.03618	1.96305	1.98606	1.9873	1.97127	1.92257	1.91666	1.92486	1.89993	1.94453	1.93119	1.88982	1.94463	2.13723	2.12578	1.91651	1.88131		1.69497	1.72823	1.77699	1.76077	1.753
		139	1.93208	1.97846	1.96939	2.29643	1.96376	1.95957	1.96389	1.96881	1.95522	1.94234	1.93632	1.93	2.03088	1.88967	1.89389	1.93696	2.00713	2.06035	2.00737	2.00394		1.95617	1.96361	1.96032	2.0332	1.95983	1.99328	1.98612	1.96918	1.92246	1.91611	1.92615	1.90013	1.94309	1.92832	1.88514	1.94806	2.14311	2.13162	1.92075	1.88141		1.70277	1.72623	1.78252	1.75495	1.74547
		139.2	1.93205	1.98252	1.96827	2.29098	1.96238	1.95315	1.96962	1.96945	1.95915	1.94534	1.93414	1.92287	2.03247	1.88984	1.89312	1.93485	2.00608	2.06387	2.0053	2.00171		1.95399	1.96627	1.95336	2.0329	1.96447	1.99235	1.98067	1.96798	1.93027	1.92	1.92558	1.9073	1.94097	1.93358	1.89092	1.94915	2.14108	2.13116	1.92209	1.87907		1.69792	1.72541	1.77957	1.75882	1.7464
		139.4	1.92707	1.97627	1.97131	2.29736	1.95978	1.95718	1.96971	1.97576	1.96035	1.94332	1.9391	1.92813	2.03477	1.88289	1.89224	1.9342	2.00239	2.06487	2.00809	2.00355		1.95669	1.96344	1.95453	2.02845	1.95931	1.99335	1.98618	1.97016	1.9261	1.91762	1.92527	1.90459	1.94493	1.93534	1.89141	1.95048	2.13584	2.12811	1.91779	1.88491		1.70313	1.73074	1.77972	1.75696	1.74134
		139.6	1.93009	1.97765	1.96847	2.28767	1.96376	1.95934	1.96626	1.9675	1.9591	1.94547	1.93736	1.92883	2.03193	1.888	1.89827	1.93147	2.00809	2.06179	2.01121	2.00122		1.96276	1.96621	1.95437	2.0334	1.96403	1.9867	1.98527	1.96842	1.92993	1.91677	1.92186	1.90737	1.94016	1.93569	1.88752	1.94829	2.1421	2.12911	1.91796	1.88419		1.70805	1.72551	1.78056	1.75961	1.74607
		139.8	1.92976	1.97803	1.97032	2.28208	1.96351	1.95996	1.96513	1.96886	1.96005	1.94482	1.9334	1.93452	2.03927	1.89201	1.89113	1.93699	2.00792	2.06074	2.00791	2.01072		1.96061	1.96431	1.95585	2.02825	1.96279	1.98591	1.98659	1.96797	1.92718	1.91861	1.93037	1.90336	1.93725	1.9305	1.89074	1.94581	2.14346	2.13151	1.9209	1.88584		1.70637	1.72328	1.78117	1.75737	1.74934
		140	1.92753	1.978	1.97492	2.2943	1.96966	1.96007	1.96664	1.9707	1.95782	1.94978	1.93851	1.92745	2.03717	1.88509	1.89098	1.93252	2.00697	2.05499	2.01087	2.00539		1.95647	1.96705	1.95087	2.03511	1.9638	1.99195	1.98003	1.96865	1.92166	1.91583	1.9263	1.90294	1.93999	1.93045	1.89453	1.9528	2.13911	2.13031	1.9215	1.87992		1.70649	1.72571	1.78047	1.75905	1.74525
		140.2	1.93281	1.97677	1.96833	2.30257	1.97262	1.96176	1.96929	1.96644	1.95776	1.95093	1.94137	1.9251	2.03826	1.88813	1.89881	1.93246	2.00542	2.06013	2.00839	2.00425		1.95401	1.96389	1.95473	2.02935	1.96688	1.99448	1.98131	1.97353	1.9218	1.91483	1.9255	1.90437	1.94508	1.93392	1.89134	1.94578	2.13858	2.126	1.9191	1.88681		1.70438	1.72401	1.77609	1.76652	1.74183
		140.4	1.93051	1.97759	1.96765	2.28125	1.9678	1.95996	1.9699	1.96922	1.96095	1.94891	1.93939	1.92904	2.03912	1.88536	1.89792	1.93732	2.00848	2.05962	2.01103	2.00278		1.9599	1.96541	1.95432	2.03073	1.96402	1.99306	1.98365	1.96744	1.92772	1.91858	1.92736	1.90494	1.94211	1.93176	1.89008	1.94883	2.1435	2.12907	1.92037	1.88282		1.70132	1.72674	1.77843	1.75845	1.74479
		140.6	1.92846	1.97768	1.96924	2.29423	1.97148	1.96284	1.96987	1.96745	1.9604	1.94711	1.93929	1.92852	2.03763	1.8894	1.89464	1.93289	2.009	2.06029	2.00457	2.00601		1.95691	1.96461	1.95675	2.03386	1.96641	1.9894	1.98273	1.96949	1.92279	1.91938	1.92655	1.9002	1.94596	1.93305	1.88989	1.9471	2.14616	2.13387	1.92515	1.88521		1.69991	1.72351	1.7769	1.75562	1.74516
		140.8	1.93647	1.98223	1.96883	2.29191	1.96341	1.96822	1.96674	1.97207	1.95795	1.94544	1.94267	1.9249	2.04021	1.88221	1.89187	1.93345	2.00861	2.06223	2.00872	2.00162		1.96195	1.96789	1.95862	2.03866	1.96394	1.99087	1.98579	1.97424	1.9294	1.91432	1.92701	1.9035	1.94475	1.93556	1.89303	1.94745	2.14082	2.13152	1.92407	1.88269		1.70021	1.72598	1.78349	1.75923	1.75147
		141	1.93268	1.98022	1.9704	2.30062	1.96208	1.96168	1.96699	1.96892	1.95998	1.9451	1.93948	1.93412	2.03867	1.89017	1.89397	1.93586	2.01185	2.06536	2.00914	2.00686		1.95853	1.96368	1.96274	2.03761	1.9643	1.98767	1.98346	1.96997	1.92565	1.91742	1.93209	1.90031	1.94313	1.93476	1.89094	1.94912	2.1433	2.13145	1.92232	1.88351		1.70297	1.72571	1.78065	1.7592	1.75153
		141.2	1.92609	1.98364	1.96925	2.29293	1.96929	1.96318	1.9599	1.96767	1.96066	1.94741	1.93919	1.92789	2.03596	1.89256	1.89393	1.94062	2.01151	2.06586	2.01321	2.01041		1.95985	1.96299	1.95516	2.02885	1.96247	1.98812	1.98595	1.97247	1.9313	1.91832	1.92963	1.9035	1.93986	1.93451	1.89295	1.94643	2.14739	2.13659	1.92169	1.8851		1.69645	1.72518	1.78393	1.75771	1.74905
		141.4	1.93241	1.98325	1.97325	2.29203	1.96424	1.95878	1.96526	1.97043	1.96367	1.94793	1.93927	1.92902	2.03534	1.88545	1.89805	1.93454	2.01063	2.06997	2.01685	2.00037		1.96049	1.96435	1.9559	2.0317	1.966	1.99192	1.98511	1.9753	1.92654	1.91766	1.92531	1.90645	1.94077	1.93488	1.89417	1.95016	2.14051	2.13481	1.93021	1.88347		1.69785	1.72546	1.78417	1.75955	1.74873
		141.6	1.93176	1.97827	1.96968	2.285	1.9629	1.96336	1.96633	1.97328	1.959	1.94558	1.94167	1.93321	2.0336	1.88854	1.89614	1.93171	2.01261	2.06497	2.00932	2.00727		1.96009	1.96742	1.96255	2.03512	1.96741	1.98881	1.98955	1.96845	1.92861	1.91312	1.92185	1.90431	1.94295	1.93191	1.89355	1.9475	2.14113	2.13556	1.91983	1.87976		1.70205	1.73202	1.787	1.7622	1.74627
		141.8	1.93326	1.98095	1.97041	2.29123	1.96331	1.9564	1.9645	1.97203	1.96214	1.94836	1.93754	1.93279	2.03836	1.89371	1.89574	1.93673	2.01175	2.06062	2.01719	2.00644		1.95865	1.96589	1.95869	2.0314	1.96644	1.98819	1.98179	1.97145	1.92364	1.91849	1.93239	1.90157	1.94295	1.93558	1.88873	1.95442	2.14559	2.13765	1.92136	1.88228		1.69762	1.72569	1.78578	1.75681	1.75375
		142	1.93235	1.97555	1.97181	2.29487	1.96839	1.95941	1.96381	1.97335	1.96423	1.94893	1.94333	1.93504	2.04062	1.89172	1.89823	1.93456	2.0091	2.06706	2.01268	2.00731		1.95825	1.96746	1.95456	2.03262	1.96306	1.99436	1.98787	1.96864	1.93564	1.91768	1.92809	1.90559	1.94036	1.93175	1.89044	1.9509	2.14638	2.13405	1.92096	1.88784		1.70579	1.72994	1.78638	1.76171	1.74258
		142.2	1.92621	1.98329	1.97392	2.30404	1.96618	1.96216	1.96778	1.97084	1.96404	1.94458	1.94493	1.9293	2.03466	1.89042	1.90101	1.93674	2.00778	2.06394	2.01348	2.00741		1.96051	1.96772	1.95797	2.0298	1.96707	1.99473	1.98538	1.97625	1.928	1.91771	1.92434	1.90604	1.94581	1.93641	1.88821	1.95303	2.14321	2.1314	1.91961	1.88119		1.70944	1.73213	1.78093	1.76189	1.74334
		142.4	1.9308	1.98088	1.97259	2.29588	1.96692	1.96177	1.96816	1.97466	1.96191	1.9478	1.93787	1.93555	2.03911	1.89197	1.90128	1.93474	2.00741	2.06171	2.01453	2.01093		1.95852	1.97045	1.96247	2.03632	1.9699	1.99524	1.98825	1.97043	1.92487	1.91883	1.93133	1.90714	1.94014	1.9342	1.89156	1.94729	2.15005	2.13282	1.92233	1.88296		1.7034	1.72492	1.77513	1.75878	1.74473
		142.6	1.93266	1.97803	1.96975	2.29786	1.96785	1.95806	1.96596	1.96886	1.96786	1.94731	1.93913	1.93944	2.03823	1.89356	1.89764	1.93851	2.00937	2.05869	2.01426	2.00765		1.96256	1.9693	1.9647	2.03299	1.96504	1.99152	1.98516	1.96911	1.92937	1.91875	1.9281	1.90859	1.94019	1.93535	1.8876	1.94932	2.14754	2.1327	1.923	1.88684		1.70463	1.72708	1.77729	1.75915	1.74382
		142.8	1.9307	1.98262	1.97326	2.29083	1.96875	1.96369	1.97022	1.97222	1.96298	1.9489	1.94519	1.9315	2.03831	1.88705	1.89855	1.93093	2.00629	2.06207	2.01897	2.00673		1.96205	1.96603	1.95715	2.03886	1.96457	1.98998	1.98848	1.97601	1.92857	1.91968	1.9302	1.90545	1.94133	1.93423	1.89046	1.95235	2.14434	2.13268	1.92399	1.88532		1.70498	1.72947	1.78061	1.7596	1.74508
		143	1.93354	1.98467	1.97161	2.30733	1.97006	1.95916	1.96852	1.97124	1.96288	1.94615	1.94271	1.93349	2.03928	1.89184	1.8937	1.93787	2.00639	2.06349	2.01527	2.01295		1.96093	1.96932	1.96475	2.03778	1.96769	1.99456	1.98596	1.97387	1.92685	1.91597	1.9315	1.90575	1.94307	1.9323	1.89694	1.94832	2.14784	2.13331	1.92408	1.88627		1.70501	1.73153	1.78023	1.7585	1.74638
		143.2	1.93443	1.98325	1.97032	2.28039	1.96814	1.95775	1.96856	1.97231	1.96011	1.94997	1.9361	1.93084	2.0407	1.89556	1.89322	1.93736	2.01272	2.0622	2.01602	2.0098		1.96246	1.96962	1.96004	2.03531	1.96658	1.99333	1.98606	1.97386	1.93306	1.92256	1.92793	1.90413	1.94024	1.93564	1.89545	1.95055	2.14465	2.14042	1.92435	1.88643		1.70399	1.72737	1.78069	1.75647	1.7458
		143.4	1.93082	1.98305	1.97481	2.29577	1.97	1.96696	1.96713	1.97241	1.96684	1.94889	1.93932	1.93098	2.0433	1.89141	1.8971	1.93904	2.01154	2.06141	2.0127	2.01015		1.9619	1.97119	1.95335	2.0356	1.9642	1.99542	1.98893	1.97737	1.93164	1.9223	1.92606	1.90966	1.94615	1.93935	1.89618	1.95334	2.14203	2.13612	1.92679	1.88391		1.70217	1.72766	1.78094	1.7597	1.75117
		143.6	1.93238	1.98042	1.96846	2.2941	1.97171	1.96686	1.971	1.96797	1.96491	1.95682	1.94392	1.9348	2.03891	1.88745	1.89994	1.93344	2.0111	2.06468	2.01309	2.01076		1.95831	1.96829	1.95729	2.03455	1.96642	1.99493	1.98292	1.97723	1.93109	1.91708	1.93257	1.90983	1.94318	1.93417	1.89471	1.94741	2.1485	2.13707	1.92553	1.88305		1.70395	1.7302	1.78339	1.76247	1.75305
		143.8	1.93074	1.98064	1.97343	2.29374	1.96575	1.96225	1.96438	1.97404	1.96752	1.95198	1.94303	1.92952	2.0425	1.89278	1.8998	1.93553	2.01636	2.06716	2.01284	2.01221		1.96503	1.96963	1.95641	2.0362	1.96403	1.9966	1.98568	1.97663	1.92637	1.92013	1.93737	1.9089	1.9442	1.93498	1.89802	1.95452	2.14342	2.1329	1.92051	1.88348		1.69654	1.73079	1.78004	1.76303	1.74954
		144	1.93251	1.98298	1.97039	2.30021	1.97061	1.96792	1.96319	1.96839	1.96509	1.94963	1.9398	1.92906	2.04324	1.89059	1.89637	1.93575	2.00902	2.06784	2.01339	2.00547		1.96118	1.96472	1.96259	2.03537	1.96735	1.99392	1.99034	1.97391	1.93638	1.9156	1.93047	1.90803	1.94805	1.93425	1.89947	1.9496	2.1433	2.14053	1.92819	1.88203		1.70256	1.72926	1.77957	1.76088	1.7494
		144.2	1.93268	1.98492	1.97419	2.29665	1.9679	1.96748	1.97264	1.97448	1.96283	1.95028	1.94062	1.93577	2.03951	1.89353	1.89589	1.93667	2.01013	2.06879	2.01298	2.00875		1.9569	1.96369	1.95804	2.03774	1.96844	1.99118	1.99032	1.97242	1.92853	1.92371	1.93574	1.90613	1.9471	1.93509	1.898	1.95494	2.1497	2.1351	1.92429	1.88474		1.7046	1.73373	1.78346	1.75814	1.75113
		144.4	1.93765	1.98567	1.97521	2.2966	1.96419	1.96438	1.96922	1.97475	1.96477	1.95227	1.9408	1.94165	2.04193	1.8935	1.90006	1.9384	2.01492	2.06861	2.01729	2.00947		1.95957	1.96859	1.95746	2.03249	1.9705	1.99287	1.98892	1.97143	1.93134	1.92318	1.93024	1.90727	1.94537	1.93798	1.89901	1.95337	2.14917	2.13772	1.92685	1.88583		1.70246	1.73343	1.78198	1.75791	1.74501
		144.6	1.93426	1.98187	1.97441	2.30166	1.96149	1.96291	1.96524	1.97153	1.96368	1.95775	1.94052	1.93261	2.04196	1.88835	1.89948	1.93953	2.01238	2.07064	2.01631	2.0065		1.96197	1.97035	1.96147	2.03396	1.96611	1.99009	1.99042	1.97079	1.9343	1.91687	1.9344	1.90301	1.94757	1.93572	1.89555	1.95097	2.14393	2.1387	1.92968	1.8898		1.70478	1.73149	1.78427	1.75931	1.74968
		144.8	1.93549	1.98648	1.97149	2.29647	1.97049	1.96712	1.97043	1.96876	1.96565	1.94737	1.9421	1.93465	2.04099	1.89247	1.90174	1.935	2.01264	2.07109	2.01616	2.00772		1.96087	1.96624	1.95815	2.03481	1.96945	1.99518	1.99149	1.97731	1.93771	1.9196	1.93284	1.90328	1.94941	1.93711	1.89817	1.95281	2.14817	2.13943	1.92984	1.88705		1.70315	1.7303	1.78745	1.75923	1.7495
		145	1.94123	1.98498	1.977	2.29053	1.96659	1.96202	1.9679	1.97015	1.96374	1.94817	1.94085	1.93554	2.04601	1.89177	1.89813	1.93593	2.01544	2.06526	2.01199	2.00986		1.96137	1.97579	1.95963	2.03835	1.96929	1.99933	1.99412	1.97398	1.93428	1.92405	1.93127	1.90935	1.95185	1.93345	1.8983	1.95591	2.15144	2.13941	1.92585	1.884		1.70358	1.73217	1.78081	1.76465	1.74848
		145.2	1.93311	1.98512	1.97298	2.29547	1.96276	1.96045	1.96495	1.97393	1.9619	1.95913	1.93724	1.93942	2.04311	1.89478	1.89795	1.94033	2.01232	2.06807	2.01758	2.00901		1.96452	1.97109	1.96645	2.03656	1.96695	1.99714	1.99026	1.97552	1.93518	1.91912	1.93628	1.90436	1.9463	1.93751	1.89342	1.9601	2.15069	2.1389	1.92434	1.88857		1.70379	1.72911	1.78334	1.76266	1.74527
		145.47	1.93384	1.98201	1.97672	2.29537	1.96983	1.9636	1.97265	1.97607	1.96507	1.94852	1.94291	1.93233	2.04138	1.8932	1.90084	1.93431	2.01132	2.06633	2.02071	2.01076		1.96188	1.96983	1.95856	2.03852	1.96898	1.99646	1.98717	1.97918	1.93347	1.92487	1.93291	1.90214	1.95	1.93983	1.89689	1.95547	2.14039	2.13952	1.9296	1.88279		1.70971	1.73601	1.782	1.76145	1.74434
		145.62	1.93316	1.98472	1.97599	2.298	1.96963	1.96107	1.96883	1.96595	1.97	1.95146	1.94221	1.93789	2.04045	1.89665	1.89877	1.93682	2.01272	2.06599	2.01686	2.01123		1.96203	1.96365	1.96301	2.03875	1.96468	1.99669	1.98848	1.97358	1.93258	1.92087	1.93319	1.91061	1.9499	1.93889	1.89466	1.95187	2.14995	2.13631	1.92383	1.88874		1.70936	1.73448	1.78351	1.76277	1.75092
		145.8	1.93021	1.98174	1.97382	2.28663	1.96847	1.96272	1.9724	1.97144	1.96721	1.95461	1.94609	1.93567	2.04133	1.89744	1.90128	1.93628	2.01754	2.06426	2.01699	2.01374		1.96389	1.96922	1.96219	2.03686	1.96674	1.99395	1.99189	1.9794	1.93162	1.92582	1.93205	1.90286	1.94455	1.94073	1.89124	1.95872	2.1525	2.13801	1.92419	1.88552		1.70718	1.72778	1.78437	1.76055	1.74571
		146	1.93302	1.98406	1.98175	2.31144	1.97216	1.96841	1.96654	1.97203	1.96847	1.95162	1.945	1.93269	2.04303	1.89212	1.90231	1.94284	2.01339	2.0709	2.0185	2.01503		1.96117	1.96536	1.95991	2.03806	1.97167	1.99527	1.99004	1.97199	1.93256	1.92194	1.93217	1.91228	1.94591	1.93756	1.89302	1.95383	2.1501	2.13989	1.92841	1.88673		1.70425	1.72812	1.7841	1.75587	1.75003
		146.2	1.93227	1.97822	1.97495	2.29767	1.97051	1.96586	1.97163	1.97549	1.96405	1.95081	1.94869	1.93717	2.04597	1.89174	1.90179	1.93937	2.01462	2.0683	2.01538	2.01352		1.96084	1.97041	1.95877	2.03586	1.97133	1.99595	1.98452	1.98024	1.93139	1.92478	1.93368	1.91008	1.94972	1.93846	1.89652	1.95583	2.14965	2.14101	1.92771	1.89121		1.71012	1.72605	1.78465	1.76429	1.75223
		146.4	1.93441	1.98098	1.97202	2.29538	1.97331	1.95893	1.97348	1.97381	1.96783	1.95188	1.94333	1.93483	2.04675	1.89589	1.90109	1.94442	2.01921	2.06854	2.02081	2.01232		1.96429	1.96849	1.95863	2.03344	1.9722	1.99812	1.98769	1.97651	1.93162	1.92395	1.93437	1.90526	1.94853	1.94092	1.89463	1.95598	2.15058	2.13616	1.92715	1.88799		1.70529	1.72734	1.79052	1.762	1.75482
		146.6	1.93363	1.98225	1.97187	2.29744	1.97336	1.96625	1.96682	1.97539	1.96909	1.95186	1.94551	1.93597	2.04505	1.8945	1.89707	1.94403	2.01811	2.06636	2.01585	2.01406		1.96069	1.97347	1.96059	2.0415	1.96715	1.9918	1.98717	1.97412	1.93365	1.9227	1.93129	1.90792	1.94536	1.94105	1.89687	1.95185	2.15229	2.1384	1.9305	1.88993		1.70324	1.73313	1.78783	1.76165	1.75119
		146.8	1.93762	1.98356	1.97364	2.30293	1.97515	1.96159	1.96994	1.97934	1.9694	1.95319	1.94315	1.93542	2.04631	1.89835	1.89995	1.93925	2.01786	2.0686	2.01928	2.01276		1.96581	1.96914	1.96209	2.03437	1.96671	1.99764	1.98761	1.97756	1.93485	1.92177	1.93595	1.90737	1.9489	1.94071	1.89263	1.95589	2.14865	2.13861	1.93078	1.88378		1.70553	1.73022	1.78401	1.76205	1.75211
		147	1.93397	1.98092	1.97088	2.29941	1.97285	1.96664	1.97456	1.97601	1.96638	1.95244	1.94631	1.93533	2.04256	1.89656	1.90148	1.93712	2.0185	2.07241	2.01353	2.00885		1.96351	1.96577	1.96402	2.04404	1.97306	1.99539	1.98873	1.97825	1.93506	1.92682	1.93738	1.90542	1.95438	1.94213	1.89644	1.95482	2.14882	2.14034	1.93017	1.88788		1.70651	1.7322	1.79084	1.75981	1.75045
		147.2	1.93644	1.98365	1.97554	2.30239	1.96997	1.9627	1.96688	1.97702	1.97292	1.95574	1.94233	1.93754	2.05048	1.89689	1.90037	1.94576	2.01425	2.06633	2.02042	2.01172		1.96143	1.97199	1.95875	2.03635	1.96848	1.99609	1.98946	1.97671	1.93106	1.92645	1.93216	1.90827	1.94773	1.93694	1.90128	1.95589	2.15434	2.13497	1.93108	1.89041		1.69765	1.73414	1.78318	1.7583	1.74649
		147.4	1.9349	1.98612	1.97574	2.29377	1.9697	1.96708	1.96871	1.97382	1.96557	1.95913	1.94637	1.93264	2.04846	1.89237	1.89937	1.94215	2.01474	2.07387	2.02042	2.01364		1.96106	1.96889	1.96083	2.04022	1.97034	1.99549	1.98925	1.97878	1.93813	1.91916	1.93441	1.91002	1.95053	1.93592	1.90162	1.96422	2.14294	2.14187	1.92367	1.88686		1.70762	1.73168	1.78178	1.75973	1.74921
		147.6	1.93297	1.98545	1.9746	2.2898	1.97097	1.9678	1.97322	1.97262	1.96518	1.95267	1.94282	1.93796	2.04724	1.8972	1.90362	1.94204	2.01415	2.07136	2.01593	2.01319		1.96205	1.96775	1.96283	2.0358	1.96629	1.99864	1.992	1.97084	1.93721	1.92392	1.93697	1.90722	1.9499	1.93986	1.89891	1.95327	2.14933	2.13941	1.92973	1.89007		1.71187	1.73226	1.78392	1.76757	1.74758
		147.8	1.93549	1.98131	1.96938	2.29972	1.96791	1.961	1.97021	1.97421	1.97076	1.9521	1.94693	1.938	2.04799	1.89432	1.90201	1.94303	2.01877	2.06629	2.02384	2.00991		1.9602	1.97015	1.96216	2.03978	1.97135	1.99887	1.99558	1.973	1.93105	1.92296	1.93019	1.9088	1.95006	1.93892	1.89905	1.95657	2.15068	2.14119	1.92879	1.89192		1.71043	1.72964	1.78801	1.76393	1.74722
		148	1.93677	1.98437	1.97884	2.29646	1.96842	1.9632	1.96755	1.97567	1.96334	1.9559	1.94735	1.93923	2.03696	1.90014	1.90134	1.93798	2.00957	2.06969	2.02248	2.0139		1.96113	1.97232	1.9631	2.03961	1.96971	2.00218	1.996	1.97845	1.93423	1.92176	1.93553	1.90951	1.95607	1.9429	1.9014	1.95295	2.15219	2.14369	1.92584	1.8856		1.70556	1.73137	1.78589	1.7607	1.75035
		148.2	1.93324	1.98354	1.97919	2.30116	1.96795	1.96768	1.96767	1.97707	1.9708	1.954	1.94543	1.94035	2.04845	1.89728	1.90719	1.93855	2.01632	2.06868	2.01915	2.01461		1.96492	1.97504	1.96016	2.04011	1.97381	1.99983	1.98368	1.98151	1.93863	1.9268	1.93684	1.90814	1.94938	1.9391	1.89988	1.95559	2.15727	2.14101	1.93117	1.88831		1.70887	1.72648	1.78532	1.76716	1.75025
		148.4	1.93541	1.98647	1.9768	2.29785	1.96619	1.9676	1.9732	1.98246	1.96739	1.95628	1.94267	1.94189	2.04957	1.89698	1.90521	1.94278	2.01766	2.06704	2.02386	2.01322		1.96467	1.97091	1.96373	2.04107	1.97216	1.99913	1.98708	1.97077	1.93377	1.92994	1.93707	1.91182	1.95657	1.94075	1.8968	1.96182	2.15442	2.14465	1.92934	1.8887		1.71312	1.73222	1.78644	1.76117	1.75145
		148.6	1.93237	1.987	1.97636	2.29607	1.96805	1.96473	1.96949	1.97373	1.9692	1.95947	1.94623	1.94067	2.04316	1.89867	1.90102	1.94608	2.0171	2.06933	2.01939	2.01223		1.96365	1.97281	1.96352	2.0393	1.96862	1.9946	1.99053	1.97721	1.93669	1.92523	1.9374	1.90422	1.95224	1.93791	1.89364	1.95348	2.14887	2.14277	1.92592	1.89151		1.70565	1.72722	1.78591	1.76036	1.75279
		148.8	1.93504	1.9865	1.97906	2.29523	1.97456	1.96837	1.97069	1.97532	1.97142	1.9561	1.94674	1.93791	2.04878	1.89741	1.90725	1.93989	2.00884	2.06371	2.01906	2.01943		1.96585	1.97364	1.9659	2.04365	1.96754	1.99702	1.99245	1.97773	1.93422	1.92307	1.93471	1.90865	1.95112	1.94109	1.89877	1.96125	2.15442	2.14396	1.92999	1.88711		1.71123	1.73074	1.78681	1.76337	1.75469
		149	1.93646	1.98627	1.97611	2.30464	1.97048	1.96575	1.97131	1.9708	1.97127	1.95835	1.94698	1.94074	2.04718	1.89818	1.9013	1.93823	2.01784	2.07172	2.02053	2.01734		1.96301	1.96682	1.95756	2.03953	1.97393	1.99788	1.99288	1.97738	1.93482	1.92459	1.93564	1.9081	1.94926	1.94159	1.89746	1.95644	2.15779	2.14473	1.92832	1.88387		1.70595	1.73145	1.78804	1.76005	1.75112
		149.2	1.93581	1.98486	1.97918	2.29567	1.97388	1.9675	1.97123	1.98344	1.97199	1.95689	1.94265	1.9365	2.04943	1.90023	1.90452	1.94343	2.01859	2.07246	2.01822	2.0167		1.96525	1.97029	1.96305	2.03673	1.9679	1.99675	1.98817	1.9811	1.93502	1.92674	1.93264	1.90799	1.95019	1.94237	1.89688	1.9582	2.15718	2.14336	1.92911	1.88548		1.7012	1.73062	1.78921	1.76117	1.74889
		149.4	1.93776	1.9905	1.97519	2.29744	1.97603	1.96773	1.97191	1.97448	1.97562	1.95918	1.94967	1.93388	2.05019	1.90287	1.90391	1.94653	2.01111	2.07313	2.02108	2.01792		1.96436	1.96854	1.96542	2.04462	1.97138	2.00449	1.99056	1.97716	1.93313	1.92782	1.93944	1.90724	1.94845	1.94219	1.8961	1.95777	2.14921	2.1475	1.9357	1.88786		1.70347	1.72896	1.78541	1.75564	1.74976
		149.6	1.93022	1.98764	1.97215	2.29663	1.96821	1.9674	1.9729	1.97283	1.97847	1.95965	1.94266	1.93784	2.04478	1.89635	1.90282	1.93699	2.01995	2.07218	2.02012	2.01719		1.96528	1.97264	1.96272	2.03428	1.97158	2.00124	1.98961	1.97477	1.93285	1.9252	1.94165	1.91322	1.95013	1.94134	1.89983	1.95337	2.15551	2.14674	1.93004	1.89111		1.70608	1.73632	1.7842	1.7651	1.75323
		149.8	1.93761	1.98519	1.97296	2.3043	1.96986	1.96825	1.96894	1.9788	1.97325	1.95638	1.94144	1.93653	2.04929	1.8998	1.90789	1.94272	2.01923	2.06604	2.02136	2.01614		1.96324	1.97005	1.96173	2.03609	1.9711	1.99687	1.99508	1.97791	1.93273	1.92784	1.93589	1.91336	1.94984	1.9381	1.8955	1.95691	2.15926	2.14215	1.92938	1.89219		1.70721	1.73359	1.78594	1.76124	1.74944
		150	1.93677	1.98771	1.97925	2.30217	1.97498	1.96616	1.97073	1.97991	1.97036	1.95539	1.9492	1.93571	2.05808	1.90343	1.90797	1.93701	2.01874	2.07307	2.02044	2.01755		1.96403	1.97462	1.96693	2.04332	1.96391	1.99795	1.98794	1.97366	1.93711	1.92989	1.94062	1.91186	1.95174	1.94307	1.89607	1.95446	2.15415	2.14593	1.93163	1.88995		1.70417	1.7301	1.78517	1.76332	1.74566
		150.2	1.93431	1.98886	1.97636	2.29706	1.96988	1.96917	1.97372	1.97847	1.96923	1.9547	1.94757	1.93818	2.0523	1.89534	1.90247	1.93935	2.01416	2.07725	2.02145	2.01626		1.95907	1.97326	1.95961	2.03556	1.9723	1.99797	1.995	1.97605	1.93911	1.92625	1.93507	1.9152	1.95289	1.94037	1.89729	1.95935	2.15494	2.14352	1.93749	1.89		1.71172	1.73042	1.78364	1.76745	1.74513
		150.4	1.93612	1.99079	1.97803	2.30249	1.96714	1.96614	1.96853	1.97831	1.97158	1.9607	1.94865	1.93994	2.05155	1.9001	1.90421	1.94046	2.02056	2.07295	2.02452	2.01738		1.96823	1.96898	1.96074	2.04181	1.96863	1.99995	1.99677	1.97475	1.93551	1.92309	1.93902	1.91677	1.94975	1.9403	1.89668	1.95731	2.16076	2.14803	1.93191	1.88929		1.70775	1.72924	1.78768	1.76255	1.74665
		150.6	1.9385	1.98691	1.97823	2.29384	1.97145	1.96959	1.97479	1.97984	1.97384	1.95592	1.94682	1.93855	2.05272	1.89998	1.90405	1.94435	2.01673	2.07389	2.02377	2.01578		1.96767	1.97222	1.96371	2.03707	1.96785	1.99758	1.98999	1.97478	1.94102	1.92558	1.94058	1.90818	1.94797	1.94042	1.89868	1.95644	2.15922	2.14863	1.92593	1.88733		1.70808	1.72942	1.79011	1.76401	1.75073
		150.8	1.93338	1.98814	1.97759	2.30473	1.96992	1.96808	1.97376	1.97603	1.97099	1.95867	1.95331	1.94126	2.04956	1.89705	1.8998	1.94293	2.01656	2.0753	2.02069	2.01802		1.96635	1.97315	1.96321	2.03997	1.96846	1.99867	1.98927	1.97845	1.93963	1.92557	1.94075	1.9096	1.95448	1.94574	1.90475	1.9605	2.1553	2.14402	1.93155	1.88664		1.71081	1.73417	1.78728	1.76584	1.74781
		151	1.94046	1.98551	1.98049	2.31366	1.96991	1.97264	1.97277	1.9786	1.96889	1.96049	1.9509	1.94024	2.05321	1.89766	1.90833	1.94124	2.01652	2.07988	2.02972	2.01748		1.96317	1.97287	1.96479	2.04431	1.97346	2.00168	1.99341	1.97642	1.93899	1.92751	1.93603	1.91203	1.95433	1.9436	1.90194	1.95699	2.16398	2.14594	1.92983	1.8873		1.70797	1.73001	1.78759	1.76541	1.75531
		151.2	1.93838	1.98906	1.97631	2.30414	1.97012	1.96698	1.97395	1.98144	1.97223	1.95905	1.94619	1.94164	2.05949	1.89652	1.90448	1.94617	2.02368	2.07129	2.02242	2.01733		1.9633	1.96775	1.96536	2.03876	1.97121	2.00098	1.99565	1.98352	1.93663	1.92826	1.93415	1.91165	1.95163	1.94196	1.90177	1.9608	2.16199	2.14876	1.93313	1.89187		1.71029	1.73109	1.78454	1.75955	1.75461
		151.4	1.93779	1.98837	1.97967	2.29753	1.97584	1.96712	1.97121	1.97799	1.97594	1.96211	1.9475	1.93836	2.05488	1.89157	1.90646	1.94397	2.0186	2.06851	2.0234	2.01779		1.96582	1.97236	1.96793	2.04346	1.96748	2.00644	1.99293	1.98367	1.94276	1.93155	1.93754	1.91209	1.95497	1.94315	1.90223	1.96075	2.1571	2.14637	1.93186	1.89083		1.70826	1.73145	1.78764	1.76316	1.75193
		151.6	1.9348	1.9885	1.97566	2.29981	1.9755	1.96971	1.97668	1.97975	1.9708	1.96053	1.95004	1.94197	2.05582	1.90005	1.90498	1.94608	2.01608	2.07215	2.02664	2.01972		1.96459	1.97003	1.96333	2.04546	1.96942	1.99802	1.99327	1.97847	1.94072	1.93045	1.93457	1.91125	1.95658	1.94558	1.90085	1.95972	2.15466	2.14279	1.93257	1.8956		1.70358	1.72934	1.78534	1.76347	1.75367
		151.8	1.93864	1.98521	1.9809	2.30308	1.97391	1.96566	1.97293	1.98056	1.96803	1.9605	1.95009	1.94283	2.04933	1.90355	1.90335	1.9431	2.02159	2.07024	2.02341	2.01603		1.96883	1.97745	1.9707	2.04135	1.97079	1.99541	1.99432	1.9788	1.94073	1.93527	1.94222	1.9122	1.96028	1.94387	1.8989	1.95955	2.16211	2.14717	1.93091	1.8903		1.70478	1.73531	1.78556	1.76173	1.75267
		152	1.93637	1.98781	1.97837	2.30487	1.97486	1.96633	1.97339	1.97348	1.97697	1.96188	1.94636	1.93453	2.05605	1.90636	1.90397	1.94657	2.0151	2.07612	2.02335	2.01965		1.97024	1.97556	1.96551	2.04141	1.97151	2.00063	1.99498	1.98026	1.94062	1.9246	1.9402	1.9132	1.95497	1.94111	1.90179	1.95864	2.15421	2.14967	1.92871	1.8916		1.70403	1.73367	1.78677	1.76195	1.75632
		152.2	1.93723	1.98762	1.98091	2.30619	1.97469	1.97259	1.97321	1.97833	1.97864	1.9595	1.94987	1.94422	2.05243	1.90031	1.90294	1.95005	2.02036	2.08144	2.02129	2.02362		1.96687	1.97669	1.96607	2.04238	1.97206	2.00744	1.99341	1.97884	1.94221	1.92924	1.94105	1.91758	1.9595	1.94476	1.8954	1.96036	2.15645	2.15115	1.92862	1.89341		1.71075	1.73233	1.79406	1.76154	1.7487
		152.4	1.93611	1.9852	1.97997	2.30066	1.97052	1.96534	1.97564	1.97798	1.97362	1.96464	1.95373	1.94769	2.04949	1.89717	1.90698	1.94468	2.02548	2.07818	2.02473	2.01901		1.96707	1.97252	1.96386	2.03578	1.97393	1.99657	1.9941	1.97863	1.93528	1.92526	1.9456	1.90799	1.95543	1.94265	1.90128	1.95979	2.16031	2.14807	1.93289	1.89143		1.70501	1.7322	1.78906	1.76479	1.75217
		152.6	1.93885	1.99017	1.97947	2.29797	1.97837	1.9665	1.97377	1.98794	1.97521	1.96039	1.95575	1.94173	2.05706	1.8988	1.90694	1.94889	2.01923	2.07667	2.03198	2.02011		1.97037	1.97603	1.96145	2.04195	1.96973	1.99878	1.98584	1.9786	1.94402	1.92474	1.9351	1.91137	1.95463	1.93981	1.89392	1.95922	2.16227	2.14455	1.93574	1.88853		1.7124	1.73225	1.78777	1.76416	1.74718
		152.8	1.94099	1.98785	1.9812	2.30049	1.97329	1.97012	1.97319	1.98101	1.97548	1.96053	1.95079	1.94097	2.05309	1.90183	1.9055	1.94126	2.01658	2.07556	2.02508	2.02775		1.96659	1.96893	1.9627	2.04706	1.97325	2.00245	1.99484	1.97383	1.93625	1.92793	1.93568	1.91413	1.9527	1.945	1.90016	1.95941	2.16141	2.14751	1.93325	1.89396		1.70909	1.73475	1.78643	1.77032	1.74739
		153	1.93605	1.98466	1.97919	2.31447	1.97084	1.96888	1.97319	1.98063	1.97966	1.96592	1.94886	1.94108	2.05151	1.89624	1.90576	1.94544	2.02196	2.07841	2.02246	2.01865		1.96226	1.97514	1.96567	2.04433	1.97204	1.99851	1.99433	1.98062	1.93984	1.92782	1.93746	1.91284	1.95299	1.94511	1.90185	1.95599	2.16348	2.14826	1.9284	1.89275		1.7148	1.73486	1.78476	1.76434	1.74903
		153.2	1.93644	1.98684	1.97816	2.29142	1.97142	1.96454	1.97167	1.98165	1.97641	1.96213	1.94927	1.94341	2.05191	1.8992	1.90411	1.95082	2.02477	2.0801	2.02239	2.02269		1.96813	1.97724	1.96656	2.04542	1.97304	1.9955	1.99515	1.97752	1.93626	1.93033	1.94237	1.91521	1.9609	1.94606	1.89924	1.95828	2.16379	2.14999	1.93031	1.89074		1.7076	1.73518	1.78543	1.76127	1.75127
		153.4	1.943	1.99242	1.9785	2.29244	1.97596	1.97596	1.97444	1.97976	1.97796	1.96479	1.95393	1.93771	2.05336	1.89804	1.90826	1.95404	2.0229	2.07363	2.02456	2.02174		1.96968	1.96819	1.96782	2.0474	1.97522	1.99795	1.98879	1.97809	1.94295	1.93183	1.94125	1.91486	1.95414	1.94053	1.89977	1.96048	2.16232	2.1543	1.9351	1.89037		1.70732	1.72921	1.78904	1.76394	1.75133
		153.6	1.93699	1.98305	1.97382	2.29318	1.96927	1.96487	1.97785	1.9794	1.97546	1.96494	1.95151	1.93654	2.0528	1.89697	1.9044	1.94541	2.01927	2.07844	2.02767	2.02265		1.96224	1.97423	1.96537	2.04427	1.97275	1.99787	1.99537	1.97944	1.9401	1.93079	1.94274	1.91793	1.95801	1.94187	1.90168	1.9614	2.15979	2.15485	1.93317	1.88778		1.70781	1.729	1.78852	1.76203	1.75548
		153.8	1.94067	1.99506	1.98085	2.30888	1.97143	1.97219	1.97475	1.97711	1.97716	1.96062	1.95021	1.94552	2.05308	1.89961	1.90623	1.94242	2.02217	2.07949	2.02496	2.02203		1.97002	1.97905	1.96948	2.04171	1.97552	1.99632	1.99782	1.97613	1.93964	1.93107	1.94296	1.91227	1.95703	1.94423	1.89994	1.96021	2.16973	2.15243	1.9341	1.89321		1.70828	1.73483	1.78745	1.75737	1.75397
		154	1.93733	1.99251	1.97945	2.29275	1.97287	1.97554	1.96597	1.98365	1.97477	1.95731	1.95036	1.94099	2.05773	1.90169	1.90585	1.94915	2.01337	2.07583	2.02909	2.01964		1.96934	1.97782	1.96611	2.04241	1.97107	2.00181	1.9929	1.97735	1.94768	1.93226	1.93884	1.91695	1.95901	1.94292	1.90167	1.96609	2.16035	2.15173	1.9346	1.89022		1.70598	1.7369	1.78996	1.76175	1.75715
		154.2	1.9405	1.99266	1.97786	2.30842	1.97356	1.9749	1.97754	1.98017	1.97788	1.96573	1.95667	1.94427	2.05672	1.89698	1.90734	1.94816	2.01713	2.07551	2.02657	2.01499		1.96774	1.97643	1.96761	2.04661	1.97715	2.00173	1.99479	1.98241	1.93918	1.93149	1.9429	1.9174	1.95723	1.95121	1.90376	1.96528	2.1607	2.15305	1.93995	1.88998		1.70864	1.73083	1.7869	1.76545	1.74985
		154.4	1.9384	1.98584	1.98058	2.2983	1.96858	1.97135	1.97428	1.97867	1.97615	1.96063	1.95109	1.94131	2.05431	1.90186	1.90806	1.94795	2.0226	2.07518	2.02941	2.01672		1.96357	1.96902	1.97118	2.04776	1.97402	2.00544	1.99067	1.98707	1.93901	1.93061	1.94279	1.91449	1.95414	1.94485	1.90771	1.95854	2.15892	2.14889	1.93594	1.89396		1.70704	1.73568	1.78993	1.76288	1.75659
		154.6	1.93704	1.98794	1.98003	2.29494	1.97755	1.96774	1.97471	1.97776	1.97009	1.9625	1.95238	1.94534	2.05792	1.89891	1.90727	1.94677	2.02254	2.07939	2.02525	2.02242		1.9688	1.97464	1.96516	2.03696	1.97241	1.996	1.99177	1.97963	1.94393	1.92894	1.94144	1.91403	1.9564	1.94654	1.90364	1.96776	2.1638	2.1525	1.93324	1.89048		1.70598	1.73833	1.79007	1.76495	1.75194
		154.8	1.93911	1.99207	1.98059	2.30226	1.97188	1.96928	1.98173	1.97813	1.97765	1.96017	1.94956	1.94474	2.05528	1.90035	1.90476	1.94942	2.01875	2.07486	2.02916	2.02068		1.96793	1.97594	1.95941	2.04746	1.97125	2.00755	1.99686	1.98729	1.94107	1.93016	1.94048	1.91234	1.95887	1.94965	1.90391	1.96554	2.16026	2.15409	1.93582	1.89235		1.70986	1.73602	1.79274	1.76686	1.75409
		155	1.93634	1.99202	1.98118	2.30387	1.97609	1.96968	1.97556	1.9791	1.97265	1.96403	1.94857	1.94699	2.05578	1.8986	1.91021	1.94846	2.02467	2.08166	2.02603	2.02166		1.96672	1.97279	1.96826	2.0457	1.9735	2.00268	1.99898	1.98038	1.94117	1.928	1.93918	1.91661	1.96325	1.94518	1.90591	1.96435	2.16457	2.15486	1.93376	1.89054		1.71319	1.73532	1.79522	1.76425	1.74756
		155.2	1.94048	1.98975	1.98031	2.31169	1.97418	1.96437	1.98283	1.98567	1.98184	1.96062	1.94722	1.94652	2.06064	1.90366	1.90728	1.94971	2.02321	2.07806	2.03203	2.02492		1.96633	1.97516	1.96615	2.04233	1.97108	1.99971	1.99394	1.97897	1.94392	1.931	1.93935	1.9177	1.95819	1.9441	1.90103	1.96023	2.16633	2.15125	1.92931	1.89443		1.70999	1.73774	1.79057	1.76772	1.75385
		155.4	1.93764	1.99164	1.98091	2.30248	1.97753	1.9703	1.97873	1.98249	1.97636	1.96605	1.95265	1.94012	2.05897	1.90446	1.90882	1.94866	2.02014	2.07964	2.02914	2.02725		1.96579	1.97625	1.96272	2.04633	1.97568	1.99901	1.99166	1.98076	1.9376	1.93366	1.94153	1.91156	1.95649	1.94494	1.90269	1.96641	2.16359	2.15348	1.93518	1.89272		1.71091	1.73661	1.78866	1.76676	1.75429
		155.6	1.93828	1.9881	1.97326	2.30764	1.97752	1.96925	1.97571	1.98416	1.98198	1.964	1.95976	1.94325	2.05606	1.90232	1.91319	1.94346	2.02184	2.07629	2.02704	2.01965		1.965	1.97269	1.96148	2.04255	1.97143	2.00172	1.99498	1.97595	1.94015	1.93076	1.94566	1.91803	1.95801	1.94693	1.90159	1.96294	2.16025	2.15143	1.93535	1.89282		1.71502	1.73336	1.78192	1.76699	1.75329
		155.8	1.93562	1.98927	1.971	2.29944	1.97576	1.9637	1.97433	1.98116	1.97615	1.96732	1.95693	1.94429	2.059	1.90445	1.91288	1.94717	2.02594	2.0786	2.02847	2.02285		1.96587	1.97888	1.96719	2.04354	1.97452	2.00176	1.99631	1.97923	1.93418	1.93084	1.94429	1.90866	1.9549	1.94649	1.90224	1.96287	2.16509	2.15053	1.93433	1.89932		1.7088	1.73062	1.78905	1.76343	1.7542
		156	1.93802	1.99202	1.97501	2.303	1.97807	1.9793	1.97445	1.98222	1.98097	1.95965	1.95408	1.94541	2.05578	1.90198	1.91345	1.94743	2.02136	2.07695	2.02627	2.027		1.96508	1.97841	1.96548	2.04477	1.97446	1.99674	1.99807	1.98279	1.93771	1.93341	1.94512	1.91059	1.95758	1.94809	1.90144	1.96022	2.16476	2.15614	1.93436	1.89539		1.70922	1.73551	1.78654	1.7657	1.75878
		156.2	1.93907	1.9898	1.97771	2.30055	1.97957	1.97426	1.98023	1.98209	1.97935	1.96488	1.95416	1.94046	2.06134	1.90237	1.90958	1.94502	2.02392	2.07793	2.02792	2.02003		1.96379	1.97102	1.9649	2.04367	1.97036	2.00288	1.9999	1.98513	1.94119	1.93415	1.94198	1.91427	1.95684	1.94669	1.9026	1.96464	2.16602	2.15578	1.93214	1.89245		1.7125	1.73514	1.78468	1.76774	1.7528
		156.4	1.93642	1.99456	1.98112	2.30541	1.97562	1.97389	1.97328	1.97659	1.97832	1.96609	1.9524	1.94183	2.05701	1.90357	1.90755	1.94799	2.02616	2.07721	2.02828	2.02085		1.96756	1.97362	1.96708	2.04798	1.97265	2.00216	1.99954	1.97995	1.94443	1.93008	1.94046	1.9173	1.95792	1.94862	1.90323	1.96596	2.16533	2.15701	1.93937	1.89396		1.71478	1.73165	1.79067	1.76799	1.75224
		156.6	1.94146	1.98985	1.97752	2.29756	1.97268	1.97033	1.97739	1.97704	1.98125	1.9706	1.95291	1.9474	2.06074	1.90318	1.91311	1.9498	2.02357	2.07207	2.03093	2.02476		1.96591	1.97791	1.96804	2.04786	1.97147	2.00236	1.99431	1.98187	1.94479	1.93834	1.94068	1.91688	1.95627	1.94821	1.90533	1.96368	2.16327	2.15374	1.93716	1.8976		1.70722	1.73903	1.79206	1.76337	1.75712
		156.8	1.93933	1.99314	1.9802	2.30611	1.97705	1.97131	1.97408	1.97982	1.97779	1.96396	1.94929	1.94181	2.06019	1.90082	1.90393	1.95038	2.01843	2.07748	2.02639	2.02187		1.97262	1.97914	1.96843	2.0458	1.9734	2.00312	1.99223	1.98612	1.94276	1.93368	1.94546	1.9193	1.95796	1.94288	1.90707	1.95998	2.16551	2.15631	1.9388	1.89496		1.71053	1.74037	1.79136	1.76839	1.75797
		157	1.94093	1.9949	1.98175	2.30612	1.97343	1.97306	1.9762	1.98579	1.98317	1.96673	1.95874	1.94237	2.06146	1.90138	1.9105	1.94885	2.02346	2.07754	2.02589	2.0279		1.96897	1.9727	1.97228	2.04671	1.97315	2.00524	1.99929	1.98422	1.94021	1.92813	1.94256	1.91537	1.95928	1.94384	1.90634	1.96083	2.16493	2.15227	1.93633	1.89724		1.7085	1.73818	1.79133	1.76981	1.75698
		157.2	1.93508	1.99422	1.98658	2.30397	1.97507	1.96946	1.97872	1.98513	1.97948	1.96345	1.95404	1.94289	2.06044	1.90656	1.90873	1.95013	2.02361	2.077	2.03105	2.02321		1.9647	1.97655	1.96451	2.04021	1.97787	2.00396	1.9968	1.98164	1.94561	1.93461	1.94361	1.91468	1.95993	1.94427	1.90274	1.96257	2.16911	2.1538	1.93457	1.89429		1.70873	1.73756	1.79013	1.77309	1.75464
		157.4	1.94215	1.9918	1.98395	2.29908	1.97279	1.97201	1.97911	1.98616	1.97618	1.9628	1.95258	1.9429	2.05727	1.90362	1.91108	1.94941	2.02175	2.08105	2.03102	2.02215		1.96944	1.97607	1.96947	2.04548	1.97652	2.00316	1.98884	1.98539	1.94418	1.938	1.94128	1.91675	1.95456	1.94515	1.90453	1.96848	2.16274	2.15358	1.94294	1.89367		1.71165	1.73159	1.79121	1.76297	1.758
		157.6	1.93822	1.98491	1.98176	2.2962	1.97772	1.97108	1.98014	1.9846	1.98362	1.96942	1.95343	1.94606	2.05754	1.90181	1.91109	1.95042	2.0232	2.07388	2.03161	2.02354		1.96923	1.97685	1.96716	2.04882	1.97475	2.00972	1.99565	1.98277	1.93861	1.93054	1.94481	1.91797	1.95615	1.94747	1.90825	1.96484	2.16671	2.15445	1.93438	1.90048		1.715	1.73597	1.79152	1.76677	1.75402
		157.8	1.93744	1.99268	1.97576	2.2986	1.97847	1.97008	1.97847	1.98015	1.97665	1.96367	1.95367	1.94814	2.06256	1.90119	1.90883	1.94985	2.0239	2.074	2.02629	2.02233		1.96848	1.98049	1.96687	2.04635	1.98308	2.00384	1.99642	1.98675	1.94161	1.93584	1.94063	1.91915	1.95851	1.9472	1.90412	1.96981	2.16884	2.15284	1.93845	1.89424		1.71169	1.7366	1.79473	1.76319	1.75554
		158	1.9417	1.99581	1.98365	2.2994	1.98344	1.96747	1.97781	1.97955	1.98072	1.96763	1.9538	1.95043	2.06639	1.90636	1.90672	1.94886	2.02383	2.08059	2.03365	2.02462		1.97316	1.9816	1.96917	2.04604	1.97582	2.00782	1.99541	1.98598	1.94681	1.93671	1.94283	1.91397	1.95883	1.94581	1.90579	1.96573	2.16697	2.16089	1.93216	1.88864		1.71055	1.73304	1.79159	1.76518	1.75427
		158.2	1.94274	1.98811	1.98232	2.3078	1.97809	1.97415	1.98391	1.9767	1.98307	1.96264	1.95293	1.9461	2.063	1.90065	1.90935	1.95077	2.02311	2.07924	2.03282	2.03376		1.96228	1.97583	1.96377	2.04476	1.9753	2.00405	1.99839	1.98879	1.94762	1.93518	1.9427	1.91921	1.96433	1.94987	1.90463	1.96502	2.16362	2.15768	1.93442	1.89682		1.7148	1.73859	1.78773	1.76938	1.7533
		158.4	1.94463	1.99103	1.9805	2.30576	1.97921	1.97399	1.97761	1.98002	1.98107	1.97159	1.96177	1.95253	2.06189	1.90272	1.91082	1.94988	2.02629	2.07823	2.03485	2.03011		1.9714	1.97933	1.96681	2.0447	1.97529	2.00353	1.99544	1.98406	1.94199	1.93818	1.94548	1.92114	1.96086	1.95399	1.9051	1.96765	2.17177	2.15271	1.93719	1.89795		1.71685	1.73231	1.78821	1.76837	1.74978
		158.6	1.93878	1.99067	1.98338	2.30827	1.97959	1.97186	1.97845	1.98098	1.98031	1.96955	1.95739	1.94451	2.06073	1.90604	1.9099	1.95481	2.02649	2.07867	2.03614	2.03125		1.96848	1.98129	1.96992	2.04872	1.97818	1.99762	1.9927	1.98177	1.95049	1.9354	1.94727	1.92034	1.95704	1.9492	1.90597	1.96239	2.16597	2.15724	1.94075	1.89309		1.71008	1.73588	1.78528	1.7668	1.75829
		158.8	1.94015	1.9937	1.98462	2.306	1.97648	1.97609	1.98213	1.97952	1.98326	1.96657	1.9625	1.94248	2.06181	1.90474	1.91275	1.95158	2.02474	2.08063	2.02999	2.02884		1.96864	1.97825	1.96801	2.04799	1.97401	2.00294	2.00112	1.98501	1.94687	1.93524	1.9429	1.91814	1.96404	1.95008	1.90561	1.96376	2.16447	2.15937	1.9377	1.89091		1.70803	1.73643	1.79426	1.76475	1.75601
		159	1.9408	1.99304	1.9821	2.29775	1.97644	1.97575	1.97555	1.97957	1.98296	1.96902	1.96165	1.94969	2.06009	1.90729	1.91087	1.95092	2.02451	2.07955	2.03216	2.0305		1.96745	1.97886	1.96732	2.04723	1.97477	2.0022	1.99567	1.98279	1.94544	1.93353	1.94267	1.91978	1.96037	1.9512	1.90432	1.96731	2.16941	2.16002	1.93769	1.89657		1.70973	1.73607	1.79369	1.76664	1.75646
		159.2	1.9416	1.99529	1.98376	2.31691	1.97745	1.97118	1.97853	1.97835	1.9825	1.97323	1.95536	1.94704	2.06437	1.90472	1.91543	1.94819	2.02918	2.07983	2.03625	2.02813		1.96687	1.97185	1.9722	2.0456	1.97588	1.99951	1.999	1.98815	1.93898	1.93477	1.9438	1.92384	1.96225	1.95059	1.9071	1.96846	2.16729	2.15974	1.93295	1.89545		1.70754	1.7375	1.79408	1.76641	1.75664
		159.4	1.9425	1.99751	1.98567	2.29202	1.97678	1.97323	1.98116	1.98229	1.99017	1.97117	1.9576	1.9439	2.06393	1.90601	1.90851	1.95029	2.02072	2.07625	2.031	2.02604		1.96938	1.97898	1.96586	2.05051	1.97814	2.001	1.99761	1.9858	1.94328	1.93942	1.94908	1.91933	1.95945	1.95105	1.90663	1.96505	2.16293	2.15884	1.93804	1.89613		1.70758	1.7366	1.79801	1.76321	1.76032
		159.6	1.93976	1.99245	1.9819	2.3188	1.97678	1.97184	1.97566	1.98131	1.985	1.96736	1.95691	1.94525	2.06173	1.89995	1.90986	1.95147	2.02706	2.08358	2.03038	2.0216		1.96801	1.97828	1.96584	2.05038	1.97856	2.00255	1.99985	1.98617	1.94479	1.93963	1.9472	1.91846	1.95852	1.94668	1.90273	1.96757	2.17117	2.16079	1.93618	1.89694		1.71568	1.73344	1.78861	1.76733	1.75356
		159.8	1.94305	1.99018	1.98382	2.31816	1.97673	1.97103	1.97441	1.98247	1.98284	1.97105	1.95628	1.94515	2.05954	1.90423	1.90878	1.95119	2.02616	2.07826	2.03009	2.02902		1.97139	1.97797	1.97229	2.04772	1.98197	2.0044	2.00161	1.98652	1.94418	1.93401	1.94406	1.92214	1.96419	1.95479	1.90916	1.96518	2.17732	2.15697	1.93983	1.90138		1.71259	1.74189	1.79036	1.76808	1.75799
		160	1.9462	1.99374	1.98958	2.30763	1.97877	1.9704	1.97307	1.982	1.98188	1.97017	1.95623	1.94522	2.06558	1.90682	1.90969	1.95443	2.02401	2.0798	2.02912	2.02351		1.96944	1.97957	1.9717	2.04316	1.97912	2.00769	1.99741	1.98514	1.94813	1.93824	1.94563	1.91973	1.95806	1.94685	1.90795	1.96884	2.16753	2.16256	1.93859	1.89688		1.71014	1.73381	1.79503	1.77046	1.75222
		160.2	1.94345	1.9931	1.98602	2.30474	1.97818	1.97969	1.97403	1.98083	1.98683	1.96718	1.95963	1.94386	2.06254	1.9042	1.91333	1.95185	2.02113	2.08225	2.03217	2.02097		1.97384	1.97388	1.96855	2.04347	1.98124	2.00695	1.99784	1.98595	1.94691	1.93557	1.94445	1.92047	1.96368	1.94908	1.90743	1.96711	2.16747	2.15774	1.94192	1.892		1.71284	1.73538	1.79205	1.77093	1.75483
		160.4	1.94116	1.99372	1.9849	2.31014	1.98097	1.97547	1.97837	1.98397	1.98271	1.97018	1.95827	1.94569	2.05892	1.90392	1.9083	1.95233	2.02701	2.08228	2.03483	2.02784		1.97196	1.97906	1.97354	2.05083	1.97517	2.00662	1.99315	1.98499	1.94625	1.93057	1.94045	1.92054	1.96356	1.94903	1.90865	1.97016	2.17076	2.15897	1.93837	1.89557		1.70854	1.73883	1.79209	1.76871	1.75213
		160.6	1.94173	1.99302	1.98123	2.3141	1.97641	1.97393	1.97747	1.9874	1.98619	1.96933	1.95654	1.95303	2.06743	1.90852	1.90785	1.94779	2.0255	2.07891	2.03521	2.02315		1.96983	1.97877	1.96815	2.04939	1.97537	2.00414	1.99715	1.98502	1.94987	1.93488	1.94644	1.92004	1.96106	1.94708	1.90972	1.97357	2.17253	2.1546	1.94176	1.8983		1.71061	1.73455	1.79782	1.76677	1.75903
		160.8	1.94334	1.99456	1.97872	2.31524	1.97942	1.97417	1.97992	1.98397	1.98382	1.97456	1.95752	1.94725	2.06363	1.90313	1.91386	1.95238	2.02498	2.08223	2.03256	2.02632		1.97324	1.98537	1.96791	2.04659	1.97993	2.00833	1.99449	1.98862	1.9465	1.93568	1.94797	1.9183	1.96802	1.94887	1.91243	1.97064	2.17067	2.15786	1.94068	1.89689		1.71602	1.73393	1.78914	1.77182	1.75509
		161	1.94103	1.99567	1.98254	2.2876	1.9767	1.97317	1.982	1.98457	1.98096	1.96935	1.96129	1.95601	2.06516	1.9016	1.91445	1.94583	2.02333	2.08006	2.03476	2.02933		1.97566	1.9787	1.97179	2.05159	1.9765	2.0057	1.99686	1.98323	1.94899	1.93885	1.94619	1.92309	1.96548	1.95226	1.90931	1.96762	2.16805	2.15663	1.93824	1.89355		1.71472	1.73748	1.79114	1.76877	1.75647
		161.2	1.9424	1.99531	1.98356	2.30155	1.97828	1.97487	1.98045	1.98634	1.98398	1.96883	1.96186	1.9507	2.06184	1.91398	1.91251	1.95361	2.02521	2.08146	2.03758	2.03015		1.97083	1.9799	1.97076	2.0428	1.97932	2.00446	1.99821	1.98666	1.9486	1.93385	1.94608	1.91913	1.9608	1.95509	1.91113	1.96773	2.17003	2.15742	1.94036	1.89263		1.71839	1.73572	1.79351	1.7678	1.75098
		161.4	1.94505	1.99325	1.9885	2.30134	1.98326	1.97403	1.97707	1.98584	1.98131	1.97191	1.95862	1.94979	2.06639	1.90768	1.91312	1.95358	2.03087	2.0843	2.04017	2.02445		1.96747	1.97697	1.96945	2.04508	1.98067	2.00709	2.00066	1.98331	1.95244	1.94261	1.95385	1.91811	1.96886	1.95354	1.9107	1.97056	2.16689	2.16041	1.94145	1.89456		1.71081	1.73851	1.79079	1.76495	1.75426
		161.6	1.94552	1.99314	1.98518	2.29325	1.97905	1.97756	1.97899	1.98145	1.98429	1.97273	1.95938	1.94823	2.06269	1.90118	1.9149	1.94883	2.02917	2.0855	2.03891	2.03058		1.9728	1.97471	1.9651	2.05302	1.97446	2.00266	1.99504	1.9832	1.95128	1.93518	1.94405	1.91886	1.96287	1.95253	1.90792	1.97031	2.17171	2.16024	1.94164	1.89863		1.71372	1.74161	1.78958	1.76692	1.75424
		161.8	1.94242	1.99754	1.98236	2.30755	1.97728	1.96464	1.97724	1.98548	1.98571	1.97158	1.95656	1.95198	2.06829	1.90561	1.91722	1.95258	2.03052	2.08307	2.0382	2.02986		1.97402	1.97765	1.97101	2.04329	1.97842	2.00526	2.00157	1.98468	1.94841	1.93464	1.94415	1.9222	1.96476	1.95645	1.91011	1.96408	2.17643	2.15839	1.94422	1.89891		1.70794	1.73304	1.79512	1.76778	1.75249
		162	1.94268	1.9946	1.98607	2.30723	1.9822	1.97235	1.97691	1.98408	1.98744	1.97167	1.96366	1.94611	2.0667	1.90879	1.91438	1.95384	2.02815	2.08549	2.03755	2.03286		1.97251	1.97525	1.9729	2.04946	1.97285	2.00407	1.99904	1.98665	1.9513	1.93954	1.94735	1.91986	1.96651	1.95324	1.9092	1.9729	2.17015	2.16196	1.94051	1.89508		1.70928	1.74125	1.79636	1.7672	1.75601
		162.2	1.94361	1.99727	1.98812	2.31256	1.9831	1.97273	1.98145	1.98063	1.98487	1.96771	1.96139	1.94812	2.06284	1.90421	1.91436	1.95479	2.02746	2.08247	2.03928	2.03025		1.96934	1.98562	1.9705	2.04594	1.97706	2.00961	1.99797	1.98952	1.94687	1.93459	1.94208	1.92086	1.96128	1.95002	1.90973	1.97156	2.16906	2.16477	1.94168	1.89364		1.71685	1.73702	1.78913	1.77296	1.7587
		162.4	1.94296	1.9953	1.9868	2.31753	1.98435	1.97588	1.98206	1.98238	1.9815	1.97022	1.9591	1.94846	2.06567	1.90595	1.91659	1.94985	2.03169	2.08342	2.03398	2.02985		1.97205	1.97941	1.96811	2.04954	1.97784	2.00681	2.00222	1.9868	1.94295	1.9359	1.95085	1.92473	1.9626	1.95525	1.90534	1.96926	2.17656	2.16209	1.93766	1.90011		1.71553	1.73873	1.79214	1.76562	1.75573
		162.6	1.94331	1.98982	1.98811	2.30206	1.97699	1.97804	1.9814	1.98513	1.98622	1.96853	1.95906	1.95029	2.07162	1.90526	1.9144	1.94885	2.03052	2.08105	2.03765	2.02978		1.971	1.98364	1.97017	2.05097	1.97541	1.99959	1.998	1.98403	1.95024	1.9368	1.94761	1.92058	1.96751	1.94853	1.90638	1.96921	2.17417	2.16574	1.93918	1.90517		1.71635	1.74234	1.79473	1.76758	1.75464
		162.8	1.94478	1.9974	1.98683	2.31104	1.97838	1.97673	1.98189	1.98463	1.98822	1.97235	1.96325	1.94239	2.06789	1.9075	1.91438	1.94783	2.02791	2.08101	2.03316	2.03106		1.97259	1.98464	1.96919	2.0509	1.97783	2.00913	2.0008	1.98316	1.95233	1.93821	1.94573	1.92285	1.96449	1.95019	1.90972	1.96838	2.17108	2.16228	1.94142	1.89955		1.71523	1.74113	1.79224	1.7729	1.75581
		163	1.94521	1.99226	1.97978	2.30957	1.97992	1.97301	1.97544	1.98247	1.98284	1.97273	1.96156	1.94772	2.06227	1.90928	1.91498	1.95146	2.02695	2.08249	2.03836	2.03448		1.97034	1.98231	1.96896	2.05338	1.97594	2.01273	2.00279	1.98584	1.95007	1.93793	1.94798	1.92155	1.96908	1.94697	1.90806	1.9715	2.17409	2.16244	1.93788	1.8917		1.71508	1.73799	1.79077	1.77395	1.75624
		163.2	1.9479	1.99804	1.98669	2.31829	1.9762	1.97539	1.97897	1.99099	1.98484	1.97581	1.96538	1.95093	2.06871	1.90778	1.9136	1.95842	2.02607	2.08689	2.03721	2.02937		1.97313	1.97576	1.97328	2.04878	1.9783	2.00713	1.9936	1.98573	1.94762	1.94016	1.94744	1.9246	1.96413	1.95096	1.90815	1.97236	2.17806	2.16413	1.93996	1.90151		1.71616	1.73491	1.79349	1.76999	1.74999
		163.4	1.94507	1.99846	1.99013	2.30488	1.97828	1.97421	1.98042	1.97983	1.98747	1.97211	1.95994	1.95287	2.06781	1.9092	1.91191	1.95479	2.02988	2.08289	2.03764	2.03078		1.97617	1.98078	1.97495	2.05313	1.9762	2.00345	2.00218	1.98616	1.94833	1.94117	1.94833	1.91984	1.96406	1.95559	1.91198	1.9662	2.17234	2.16485	1.94046	1.89807		1.71302	1.73618	1.79724	1.76974	1.75296
		163.6	1.9433	1.99163	1.98601	2.30737	1.98328	1.9762	1.98449	1.98588	1.98386	1.97566	1.963	1.94674	2.06578	1.90831	1.91508	1.94535	2.02224	2.08746	2.0384	2.02778		1.97645	1.97951	1.96911	2.05254	1.97856	2.00676	2.00273	1.9872	1.94911	1.93973	1.95478	1.92078	1.97311	1.95749	1.91055	1.97067	2.17328	2.15995	1.94083	1.90191		1.71991	1.73476	1.7947	1.77496	1.75477
		163.8	1.94166	1.98978	1.98727	2.30675	1.97546	1.96934	1.98487	1.98419	1.9838	1.97247	1.95836	1.95084	2.06642	1.90972	1.91295	1.94524	2.0283	2.08357	2.03199	2.03046		1.97432	1.98537	1.97502	2.05249	1.97878	2.00955	2.00026	1.9851	1.9436	1.93248	1.94789	1.92071	1.96582	1.94806	1.91492	1.97121	2.18355	2.16336	1.94264	1.89448		1.71268	1.74107	1.79279	1.76584	1.7596
		164	1.94365	1.9928	1.98533	2.32282	1.98441	1.97013	1.97988	1.98223	1.98642	1.96678	1.96044	1.95034	2.06982	1.9062	1.91349	1.95398	2.03502	2.08632	2.04257	2.03207		1.97821	1.98025	1.97279	2.04696	1.97742	2.00532	1.99711	1.98893	1.9503	1.94554	1.95426	1.92437	1.96771	1.95621	1.90893	1.97271	2.18124	2.16333	1.94242	1.90274		1.71236	1.73723	1.78749	1.77257	1.75783
		164.2	1.94523	1.99491	1.98591	2.30864	1.98257	1.98018	1.98306	1.98814	1.98356	1.97509	1.96189	1.95366	2.06752	1.90389	1.91122	1.95458	2.02967	2.09298	2.03735	2.03248		1.9725	1.9784	1.9733	2.04855	1.98039	2.00976	1.99821	1.98954	1.94962	1.94247	1.94315	1.92498	1.96875	1.95297	1.91627	1.96632	2.17125	2.1674	1.94123	1.9		1.7179	1.73955	1.79114	1.76846	1.76039
		164.4	1.94847	1.99869	1.98303	2.30425	1.98419	1.979	1.98443	1.98487	1.98553	1.9736	1.96019	1.95448	2.07284	1.90482	1.91196	1.95228	2.03116	2.08182	2.03471	2.03572		1.9691	1.97675	1.9722	2.04961	1.97378	2.00425	1.99963	1.98524	1.95045	1.94515	1.94966	1.92231	1.97066	1.9551	1.90967	1.96997	2.17335	2.16345	1.94399	1.90066		1.71126	1.73503	1.79492	1.77095	1.7586
		164.6	1.9426	1.99252	1.98351	2.30021	1.98207	1.97537	1.98372	1.99216	1.98215	1.97057	1.96135	1.94998	2.07275	1.91214	1.91699	1.95995	2.03217	2.08223	2.04171	2.03294		1.97226	1.98173	1.97295	2.05357	1.97779	2.00473	1.99224	1.9851	1.94746	1.94102	1.95001	1.92447	1.96738	1.95447	1.91304	1.96444	2.18025	2.15982	1.94318	1.90096		1.71042	1.73908	1.79533	1.76651	1.75851
		164.8	1.94414	1.99736	1.98868	2.31299	1.98303	1.97589	1.98273	1.98892	1.99822	1.96968	1.96186	1.9532	2.06681	1.90966	1.91489	1.9548	2.02717	2.08516	2.03952	2.03054		1.97528	1.98451	1.96972	2.04858	1.98178	2.00707	2.00104	1.98818	1.94908	1.93829	1.94437	1.92384	1.96263	1.95669	1.912	1.97918	2.17858	2.16539	1.94379	1.89794		1.7103	1.74226	1.79519	1.77425	1.75602
		165	1.94585	1.99846	1.98128	2.30823	1.98496	1.97541	1.98658	1.99163	1.99047	1.96849	1.95884	1.95035	2.07636	1.90564	1.92032	1.95479	2.03263	2.08274	2.04648	2.03617		1.97291	1.98075	1.9709	2.05459	1.97746	2.0108	2.00279	1.98782	1.9528	1.93923	1.95274	1.92116	1.96995	1.95895	1.91075	1.96786	2.17193	2.16461	1.9391	1.90145		1.71352	1.73615	1.79239	1.769	1.75802
		165.2	1.94658	2.00084	1.98415	2.30342	1.98382	1.97791	1.98783	1.98777	1.99144	1.96956	1.96301	1.95187	2.06804	1.9072	1.91862	1.95595	2.03003	2.0855	2.03888	2.03157		1.96969	1.98032	1.97283	2.05121	1.98494	2.003	2.00057	1.9901	1.95166	1.93901	1.95676	1.9249	1.96832	1.95654	1.90649	1.97151	2.18014	2.16715	1.94643	1.90282		1.71149	1.73915	1.79322	1.77276	1.75662
		165.4	1.94338	1.99587	1.99271	2.30508	1.98176	1.97668	1.98038	1.9909	1.98831	1.97306	1.96012	1.95175	2.07012	1.90868	1.91481	1.96148	2.03017	2.08378	2.03897	2.03127		1.97607	1.97959	1.97279	2.05549	1.97609	2.01216	1.99931	1.98909	1.94981	1.93886	1.95366	1.92221	1.96764	1.95317	1.90755	1.97103	2.17445	2.16772	1.94636	1.90543		1.72026	1.73476	1.79175	1.76772	1.75701
		165.6	1.94103	2.00015	1.98603	2.30082	1.97979	1.97875	1.98423	1.98574	1.99442	1.9716	1.96476	1.95213	2.07119	1.91084	1.91344	1.9561	2.02839	2.08444	2.03875	2.03541		1.9736	1.98473	1.97181	2.04689	1.97732	2.00966	2.00081	1.98926	1.95527	1.9371	1.94995	1.92214	1.96177	1.95992	1.91136	1.96833	2.17487	2.16156	1.94479	1.89602		1.71769	1.74012	1.7954	1.77075	1.75795
		165.8	1.9474	1.99754	1.98091	2.30519	1.97643	1.97303	1.98362	1.98616	1.9894	1.97435	1.96382	1.9509	2.06961	1.91143	1.91859	1.95192	2.02562	2.07869	2.04275	2.03449		1.97414	1.98378	1.97668	2.05324	1.98277	2.0077	2.00018	1.99005	1.95304	1.93919	1.95036	1.91778	1.96754	1.95732	1.91069	1.97374	2.17936	2.16356	1.94172	1.90169		1.71841	1.73727	1.79761	1.7711	1.75914
		166	1.94436	1.99703	1.98755	2.31459	1.97618	1.97595	1.97879	1.98473	1.98624	1.97097	1.96322	1.95303	2.06877	1.9106	1.91945	1.95852	2.03067	2.09042	2.04175	2.03802		1.9748	1.98324	1.97658	2.05516	1.97937	2.00759	1.99871	1.98493	1.95583	1.93955	1.9479	1.92613	1.96795	1.95471	1.90546	1.97026	2.17848	2.16802	1.94441	1.89978		1.71491	1.73301	1.79681	1.76692	1.75799
		166.2	1.94517	1.99932	1.98796	2.3013	1.98559	1.97657	1.98325	1.98908	1.99116	1.97712	1.96099	1.95086	2.07144	1.90979	1.91822	1.95732	2.02528	2.08597	2.04109	2.03264		1.97242	1.98008	1.97183	2.05183	1.97845	2.0108	2.00201	1.9861	1.95241	1.93683	1.94877	1.92175	1.96628	1.95817	1.91229	1.97162	2.17879	2.16635	1.94367	1.90156		1.71671	1.73406	1.79282	1.76825	1.75401
		166.4	1.94344	1.99346	1.98568	2.31147	1.98159	1.98064	1.98324	1.98928	1.98587	1.97282	1.96546	1.95392	2.06944	1.91376	1.91393	1.95859	2.02982	2.08888	2.04185	2.03581		1.97539	1.98316	1.97184	2.05295	1.98367	2.01209	2.00042	1.99208	1.94769	1.93808	1.94924	1.92341	1.97061	1.96396	1.91313	1.97464	2.18029	2.16428	1.94051	1.89747		1.71394	1.73737	1.79177	1.77202	1.75466
		166.6	1.94589	1.9918	1.98573	2.31255	1.98628	1.97254	1.98006	1.98914	1.99064	1.97343	1.96102	1.94714	2.07504	1.90854	1.91845	1.95584	2.02619	2.08754	2.0387	2.03433		1.97505	1.98393	1.97776	2.04957	1.98183	2.00109	2.00364	1.98475	1.95064	1.93925	1.95261	1.92281	1.96337	1.9533	1.91403	1.97271	2.18071	2.166	1.94524	1.90313		1.71414	1.73972	1.79969	1.7623	1.75979
		166.8	1.94386	1.99379	1.98749	2.29803	1.98354	1.97204	1.98332	1.98819	1.98681	1.97451	1.96117	1.9528	2.0686	1.91162	1.91657	1.95285	2.02447	2.08939	2.04442	2.0362		1.975	1.98399	1.97616	2.04764	1.98471	2.00989	2.00358	1.98826	1.94981	1.93804	1.94849	1.92191	1.96409	1.95837	1.91464	1.97236	2.17881	2.16439	1.94479	1.89853		1.71253	1.74043	1.79346	1.77092	1.75848
		167	1.94902	1.99818	1.98345	2.31376	1.98189	1.97538	1.98192	1.99188	1.98788	1.9711	1.96896	1.95254	2.07723	1.90826	1.91431	1.9586	2.03096	2.08595	2.03938	2.03396		1.97159	1.98297	1.97109	2.05477	1.98104	2.0082	2.00128	1.99216	1.95527	1.93893	1.94874	1.92515	1.971	1.95682	1.91017	1.97727	2.18349	2.16373	1.94397	1.89669		1.71479	1.73974	1.79798	1.77002	1.76082
		167.2	1.94856	1.99558	1.98723	2.30789	1.98537	1.97625	1.98092	1.98537	1.98814	1.9744	1.96098	1.95331	2.07065	1.91182	1.91856	1.95647	2.03747	2.08868	2.04544	2.03285		1.97301	1.98417	1.97247	2.05129	1.97791	2.00722	2.00557	1.98696	1.94654	1.94046	1.95174	1.92512	1.97152	1.95712	1.91133	1.97381	2.17892	2.17006	1.94536	1.90345		1.70981	1.74405	1.79678	1.76729	1.75768
		167.4	1.95107	1.99687	1.98709	2.3121	1.98589	1.97748	1.98279	1.98733	1.98691	1.97645	1.9635	1.9543	2.07309	1.90911	1.91424	1.96296	2.02737	2.08576	2.03905	2.03154		1.9749	1.98339	1.97056	2.05593	1.98168	2.00247	2.00188	1.99014	1.95327	1.94052	1.94948	1.92608	1.96666	1.95931	1.91424	1.97017	2.17711	2.17057	1.94838	1.90203		1.71042	1.74569	1.79515	1.7708	1.75851
		167.6	1.9492	1.99557	1.98888	2.31411	1.98338	1.98208	1.98242	1.98609	1.99222	1.97642	1.96564	1.95497	2.07347	1.9107	1.92021	1.95976	2.03061	2.08565	2.04299	2.03938		1.97386	1.98227	1.97324	2.05254	1.98294	2.00469	1.99838	1.98609	1.95105	1.94241	1.95374	1.92578	1.96997	1.95487	1.91127	1.97258	2.17864	2.16663	1.94701	1.90184		1.71549	1.74405	1.79546	1.77373	1.75812
		167.8	1.94433	2.0007	1.98255	2.31529	1.97929	1.98049	1.98595	1.98999	1.99216	1.98286	1.96694	1.95443	2.07565	1.90678	1.91742	1.95638	2.03377	2.0885	2.03992	2.03886		1.97653	1.98408	1.97584	2.05994	1.98027	2.00881	1.99929	1.98921	1.94925	1.9381	1.95155	1.92084	1.9698	1.96112	1.91039	1.97652	2.18176	2.17099	1.94508	1.89951		1.71569	1.74165	1.79797	1.77529	1.75729
		168	1.94717	2.00039	1.98818	2.31905	1.9858	1.98228	1.98399	1.98541	1.98839	1.97677	1.96223	1.95595	2.07607	1.91802	1.91653	1.96107	2.02927	2.09254	2.0386	2.04008		1.97435	1.98121	1.97688	2.0544	1.97849	2.01094	2.00261	1.9861	1.9557	1.93929	1.95696	1.92697	1.97186	1.95713	1.90864	1.97073	2.17986	2.17375	1.93854	1.89854		1.71128	1.74102	1.79282	1.7754	1.75455
		168.2	1.94913	1.99988	1.99121	2.31245	1.97827	1.98143	1.98463	1.98968	1.9962	1.98014	1.96102	1.95481	2.07397	1.91362	1.91633	1.95717	2.03093	2.09184	2.04803	2.04146		1.97196	1.98421	1.97622	2.04888	1.97484	2.00821	1.99949	1.99342	1.95538	1.94462	1.9511	1.92337	1.97123	1.95978	1.91081	1.97633	2.17886	2.17641	1.94381	1.90693		1.71872	1.7409	1.79619	1.77282	1.75547
		168.4	1.94553	2.00087	1.98908	2.30546	1.98383	1.98318	1.98561	1.9912	1.98957	1.97468	1.97095	1.95407	2.07542	1.91061	1.91902	1.95782	2.0296	2.08938	2.04338	2.03714		1.97659	1.99132	1.97645	2.05243	1.9747	2.00838	2.00772	1.99299	1.95885	1.93916	1.95399	1.92484	1.96486	1.95902	1.91044	1.97371	2.18132	2.16602	1.94852	1.90185		1.7169	1.73578	1.79777	1.77381	1.75683
		168.6	1.94884	1.99838	1.99042	2.30926	1.98201	1.9796	1.9844	1.99135	1.99332	1.9787	1.96715	1.95799	2.07232	1.90954	1.91849	1.95992	2.03625	2.08613	2.04315	2.0375		1.97545	1.98297	1.97751	2.05783	1.97845	2.01198	2.00439	1.98507	1.95209	1.94034	1.95642	1.9271	1.96729	1.96114	1.91307	1.97517	2.18271	2.16556	1.94195	1.90298		1.71237	1.73983	1.79854	1.77012	1.75427
		168.8	1.94672	2.00421	1.98678	2.32191	1.98437	1.98066	1.98149	1.98765	2.00021	1.97509	1.96195	1.95607	2.07889	1.91456	1.91656	1.95285	2.03081	2.08876	2.04609	2.04025		1.97769	1.98327	1.97812	2.05293	1.9785	2.00926	2.00083	1.98813	1.95607	1.94662	1.95212	1.91887	1.96591	1.95318	1.91112	1.97599	2.18084	2.1698	1.94346	1.90062		1.71734	1.73884	1.79666	1.77025	1.76254
		169	1.94599	1.99483	1.98842	2.31181	1.97874	1.97795	1.98618	1.98896	1.99206	1.97782	1.96258	1.95481	2.0716	1.91309	1.92047	1.95403	2.02893	2.09025	2.04277	2.0392		1.97501	1.98359	1.97911	2.05397	1.98	2.01237	1.99962	1.98845	1.95706	1.94221	1.95493	1.92785	1.96648	1.95619	1.90732	1.97616	2.17848	2.16594	1.94625	1.90223		1.71778	1.73812	1.80094	1.77523	1.76058
		169.2	1.94741	1.99866	1.98958	2.32199	1.98463	1.97843	1.98148	1.98033	1.99431	1.97633	1.96318	1.9527	2.07865	1.91344	1.92401	1.96092	2.03572	2.09138	2.04706	2.0382		1.97112	1.98498	1.97682	2.05129	1.97706	2.0115	2.00018	1.99001	1.95304	1.94358	1.9514	1.9227	1.97452	1.95528	1.91533	1.97741	2.18122	2.16497	1.9469	1.90414		1.71479	1.73903	1.79489	1.77311	1.76318
		169.4	1.94575	1.99896	1.98889	2.31406	1.98404	1.97792	1.98153	1.98955	1.99512	1.97762	1.96403	1.95426	2.07568	1.91167	1.92014	1.96098	2.03371	2.08873	2.04364	2.04047		1.97524	1.98845	1.9769	2.05126	1.97656	2.01092	2.00106	1.99111	1.95496	1.94067	1.95659	1.93027	1.97387	1.96188	1.91373	1.98003	2.17617	2.16905	1.95015	1.90095		1.71414	1.74452	1.79639	1.77152	1.76406
		169.6	1.94656	2.00222	1.98677	2.31119	1.98423	1.97867	1.98153	1.99341	1.99249	1.97689	1.96568	1.95659	2.07716	1.91019	1.92021	1.96081	2.02874	2.09551	2.04424	2.03308		1.97593	1.98559	1.97834	2.05218	1.98178	2.01111	2.00377	1.98944	1.95507	1.93996	1.9552	1.92375	1.97023	1.95741	1.91634	1.97603	2.18068	2.16966	1.94759	1.90089		1.71502	1.7398	1.79377	1.77079	1.76251
		169.8	1.94528	1.99575	1.9872	2.3185	1.98671	1.97353	1.98297	1.9868	1.99122	1.97424	1.9654	1.9552	2.07338	1.91557	1.91457	1.95724	2.03564	2.08918	2.04401	2.03718		1.97875	1.98206	1.97443	2.05496	1.98003	2.0113	2.00553	1.98872	1.9532	1.94316	1.95492	1.93023	1.97083	1.96076	1.91498	1.97761	2.1823	2.16725	1.94872	1.90409		1.71234	1.74466	1.79817	1.7712	1.75938
		170	1.94922	2.00039	1.98606	2.31479	1.98285	1.97322	1.98264	1.99146	1.99096	1.97871	1.96398	1.95848	2.07778	1.91834	1.9207	1.96003	2.03319	2.08818	2.04837	2.03363		1.9798	1.98496	1.97607	2.05308	1.98629	2.01151	2.00358	1.9914	1.95537	1.94527	1.95341	1.92998	1.97267	1.95749	1.91304	1.97429	2.18297	2.17087	1.94655	1.90095		1.71178	1.74053	1.79683	1.77621	1.75964
		170.2	1.94983	1.99954	1.98774	2.31588	1.98643	1.97956	1.9906	1.98985	1.99296	1.97641	1.96674	1.9554	2.07567	1.91515	1.9184	1.96587	2.02943	2.09015	2.04279	2.03754		1.97304	1.98406	1.97073	2.05059	1.98164	2.01087	2.00181	1.99444	1.95381	1.94497	1.95784	1.92938	1.96787	1.95771	1.91572	1.97955	2.18149	2.17044	1.94719	1.90521		1.71505	1.74331	1.79615	1.76766	1.75986
		170.4	1.95128	2.00156	1.99077	2.31898	1.98553	1.97939	1.98551	1.9884	1.99395	1.98006	1.96903	1.95423	2.07724	1.91223	1.92154	1.95507	2.03899	2.09609	2.04597	2.03883		1.97963	1.98401	1.97731	2.05423	1.98001	2.01144	2.00447	1.9912	1.95197	1.94215	1.95479	1.92838	1.97122	1.96202	1.913	1.97762	2.18406	2.16778	1.94782	1.89984		1.71743	1.74054	1.79142	1.7733	1.75316
		170.6	1.94479	1.99701	1.9872	2.30887	1.98446	1.97506	1.98637	1.99082	1.99506	1.9823	1.96592	1.96057	2.07932	1.91114	1.91716	1.96493	2.03908	2.09519	2.04393	2.03647		1.97512	1.98472	1.97515	2.05096	1.98018	2.00517	2.00641	1.98947	1.95492	1.94434	1.95848	1.92963	1.98095	1.96279	1.91063	1.9745	2.18764	2.17312	1.94327	1.90358		1.71934	1.74102	1.80045	1.7703	1.75592
		170.8	1.94547	1.99666	1.98742	2.32034	1.98498	1.97768	1.98525	1.99438	1.99639	1.97607	1.96287	1.95395	2.07871	1.91629	1.91782	1.95635	2.03641	2.08986	2.04235	2.03477		1.9735	1.98396	1.97642	2.05521	1.98342	2.01144	2.00581	1.99296	1.95825	1.94679	1.95282	1.929	1.97206	1.95988	1.91399	1.97776	2.18075	2.17447	1.95086	1.90484		1.71512	1.74253	1.80103	1.77363	1.75419
		171	1.948	2.00058	1.98992	2.31123	1.98483	1.98258	1.98933	1.99157	1.98896	1.97985	1.96458	1.95676	2.07546	1.91263	1.91796	1.958	2.0357	2.09213	2.04578	2.04448		1.97848	1.98437	1.97878	2.05504	1.98524	2.01753	2.00648	1.98973	1.95719	1.94389	1.95808	1.92606	1.97116	1.96	1.91549	1.9784	2.18603	2.17843	1.94953	1.90696		1.72133	1.74186	1.80024	1.77623	1.75577
		171.2	1.94728	2.00098	1.98724	2.30566	1.985	1.97775	1.98188	1.98857	1.99779	1.98172	1.96761	1.95651	2.07545	1.91034	1.91906	1.96397	2.03747	2.08734	2.05032	2.04486		1.97756	1.9829	1.98141	2.04967	1.97955	2.01259	2.00842	1.99196	1.95643	1.94156	1.95637	1.93027	1.97455	1.96141	1.91611	1.97773	2.18901	2.16949	1.9471	1.90328		1.72003	1.74169	1.7959	1.77108	1.75646
		171.4	1.94982	1.99907	1.99124	2.31842	1.98121	1.97831	1.97955	1.99056	1.99551	1.97974	1.96344	1.96288	2.07507	1.91326	1.92359	1.96009	2.03723	2.09182	2.04794	2.03763		1.97522	1.98389	1.97968	2.05414	1.98294	2.01436	2.00332	1.99032	1.95725	1.94389	1.95385	1.9221	1.9689	1.96309	1.91051	1.98176	2.17792	2.17234	1.94637	1.90323		1.7185	1.73899	1.79435	1.77251	1.7629
		171.6	1.94625	1.99833	1.99198	2.31584	1.98418	1.97861	1.98782	1.98787	1.99756	1.98259	1.96979	1.95723	2.08038	1.91611	1.92114	1.96207	2.03609	2.09161	2.04555	2.03974		1.97653	1.98769	1.9781	2.05729	1.98436	2.00926	2.00345	1.99065	1.95736	1.94376	1.95759	1.93129	1.96829	1.9599	1.91105	1.97436	2.18516	2.17049	1.95152	1.90733		1.72194	1.7381	1.79879	1.77553	1.75937
		171.8	1.94812	2.00152	1.98792	2.31101	1.98799	1.98185	1.98783	1.98897	1.99634	1.98217	1.96847	1.96038	2.07142	1.91242	1.91908	1.96322	2.03343	2.09205	2.04852	2.04049		1.97941	1.99098	1.97751	2.05341	1.98501	2.00939	2.00418	1.98979	1.95575	1.94307	1.95472	1.92652	1.97432	1.95518	1.91516	1.97891	2.18891	2.17087	1.94859	1.90119		1.71766	1.74334	1.79947	1.77575	1.76135
		172	1.94708	1.9994	1.99215	2.31439	1.98146	1.97586	1.98713	1.99179	1.99859	1.98391	1.96651	1.96155	2.07633	1.91693	1.92173	1.96187	2.03088	2.09032	2.0501	2.043		1.97116	1.98355	1.98003	2.04911	1.98606	2.01254	2.00151	1.99504	1.96019	1.94134	1.96007	1.927	1.9723	1.95919	1.91247	1.97649	2.18794	2.17299	1.94767	1.90816		1.71444	1.7391	1.80337	1.77165	1.76126
		172.2	1.94482	2.00034	1.98967	2.30733	1.98373	1.97623	1.98363	1.99016	1.99953	1.98285	1.96396	1.95571	2.07174	1.91313	1.92269	1.95522	2.03337	2.0922	2.0454	2.04471		1.9756	1.98568	1.9726	2.05363	1.97921	2.01525	2.00337	1.99354	1.96139	1.94732	1.95798	1.92668	1.97007	1.96314	1.91195	1.9828	2.17842	2.1745	1.95071	1.9083		1.71508	1.7399	1.79447	1.76873	1.76254
		172.4	1.94936	1.99872	1.98993	2.31044	1.98657	1.97852	1.98626	1.98421	1.99624	1.98207	1.97178	1.95509	2.07926	1.91081	1.92028	1.95843	2.03418	2.09794	2.04772	2.0428		1.97786	1.98594	1.97999	2.05106	1.98162	2.0087	2.0051	1.99355	1.95845	1.94696	1.95569	1.92885	1.97188	1.95938	1.91341	1.97835	2.18869	2.17423	1.94449	1.90856		1.7099	1.74238	1.79613	1.77235	1.76143
		172.6	1.94668	1.99887	1.98635	2.31501	1.98617	1.97681	1.98335	1.99273	1.99427	1.98112	1.97012	1.95889	2.07763	1.91569	1.92372	1.96107	2.03866	2.08709	2.04441	2.04164		1.98306	1.98497	1.97957	2.05516	1.98674	2.01107	2.00477	1.99075	1.95507	1.9425	1.95908	1.92808	1.97334	1.95658	1.91198	1.977	2.18624	2.17177	1.94888	1.90294		1.71687	1.74494	1.80159	1.77604	1.76293
		172.8	1.94476	1.99868	1.99185	2.32098	1.98746	1.9794	1.98561	1.98704	1.99716	1.97953	1.96591	1.95744	2.08198	1.91271	1.92377	1.96182	2.03568	2.09098	2.04712	2.04212		1.97906	1.98844	1.97907	2.05785	1.98505	2.01119	2.00563	1.99741	1.95478	1.94565	1.95758	1.92878	1.97036	1.95958	1.91922	1.97837	2.18387	2.17538	1.9511	1.9075		1.71247	1.74372	1.80415	1.76985	1.75918
		173	1.9501	1.99807	1.99049	2.30799	1.98768	1.97926	1.98891	1.99113	1.99488	1.97902	1.96584	1.94956	2.08173	1.91572	1.92273	1.95724	2.03843	2.09824	2.04627	2.0404		1.97799	1.98199	1.9765	2.05686	1.98201	2.01528	2.01265	1.99124	1.95772	1.94869	1.95568	1.92632	1.96929	1.96198	1.91761	1.98077	2.18259	2.17441	1.94702	1.90229		1.71788	1.74131	1.79388	1.77872	1.75747
		173.2	1.95015	1.99809	1.98943	2.31439	1.98707	1.97786	1.98654	1.99852	1.99963	1.98065	1.96709	1.96116	2.07991	1.91418	1.92223	1.96052	2.03773	2.09305	2.0438	2.04221		1.97151	1.98376	1.97666	2.05741	1.98209	2.00838	2.00951	1.99272	1.95181	1.94616	1.95474	1.93075	1.97483	1.96277	1.91536	1.9831	2.18854	2.17328	1.94974	1.90075		1.71504	1.74194	1.79927	1.77239	1.76214
		173.4	1.9477	2.00183	1.99104	2.31076	1.98702	1.98208	1.98583	1.99529	1.99566	1.97926	1.96746	1.96132	2.08257	1.91636	1.92581	1.962	2.0332	2.09297	2.05178	2.04062		1.9794	1.98558	1.9738	2.05484	1.98522	2.00903	2.00695	1.99102	1.95146	1.94743	1.95587	1.92805	1.97641	1.9667	1.91687	1.97731	2.18793	2.17903	1.95024	1.90558		1.71452	1.74294	1.80042	1.77603	1.75743
		173.6	1.94905	1.9999	1.98834	2.31299	1.98598	1.984	1.99056	1.99129	1.99939	1.98259	1.97166	1.9565	2.07884	1.9162	1.91896	1.96073	2.0393	2.09617	2.04958	2.0376		1.97734	1.98432	1.97649	2.05944	1.97814	2.00892	2.00942	1.99732	1.95664	1.94489	1.95844	1.92682	1.97783	1.95944	1.91524	1.97949	2.18391	2.17634	1.94964	1.90439		1.71888	1.73822	1.79549	1.77501	1.75997
		173.8	1.95364	2.00133	1.98882	2.31662	1.98358	1.98125	1.99051	1.9897	2.0005	1.98239	1.96733	1.95779	2.08299	1.91389	1.9204	1.96052	2.03834	2.08885	2.04852	2.04299		1.9806	1.98663	1.97937	2.06289	1.98239	2.01315	2.00809	1.99585	1.95563	1.94694	1.9595	1.92932	1.9748	1.96151	1.91744	1.98281	2.18599	2.17908	1.94593	1.90383		1.71941	1.74234	1.8004	1.7745	1.75725
		174	1.95233	2.00658	1.99341	2.31736	1.98635	1.98497	1.9856	1.99415	1.99712	1.97874	1.96499	1.96129	2.08488	1.91941	1.92156	1.96198	2.04389	2.08887	2.05037	2.04083		1.97972	1.98739	1.98215	2.04941	1.98297	2.01488	1.99935	1.99264	1.95748	1.94576	1.95746	1.92931	1.9765	1.96249	1.91728	1.98045	2.19016	2.17744	1.95044	1.90309		1.71633	1.74215	1.79655	1.77303	1.75863
		174.2	1.94983	2.0057	1.99186	2.32481	1.98422	1.98254	1.98937	1.98969	1.9938	1.98316	1.96915	1.95683	2.08014	1.91494	1.92199	1.96552	2.03248	2.09131	2.04786	2.04236		1.98461	1.98442	1.98011	2.05904	1.98233	2.01457	2.00159	1.99107	1.95784	1.94827	1.96059	1.93123	1.97318	1.96589	1.91485	1.97575	2.18482	2.17566	1.95124	1.90626		1.72099	1.74059	1.80277	1.77027	1.75866
		174.4	1.94911	2.00581	1.99036	2.31115	1.98303	1.9809	1.98984	1.99417	2.00127	1.98491	1.96903	1.96386	2.07677	1.9132	1.9223	1.96438	2.03884	2.09045	2.04847	2.04266		1.97792	1.9889	1.97377	2.06323	1.981	2.01815	2.00525	1.99272	1.95797	1.94749	1.95894	1.9305	1.97586	1.9622	1.91938	1.97837	2.18895	2.17626	1.94685	1.90648		1.71366	1.73965	1.79812	1.77382	1.76364
		174.6	1.94904	2.00363	1.99399	2.31564	1.98501	1.98059	1.98388	2.00309	1.99917	1.98609	1.967	1.96095	2.08313	1.91363	1.92691	1.96799	2.03901	2.08995	2.05507	2.044		1.981	1.98662	1.9802	2.05445	1.9818	2.01485	2.00263	1.99528	1.96265	1.94752	1.96329	1.93101	1.974	1.95838	1.91551	1.97995	2.18728	2.17499	1.94467	1.90699		1.7183	1.74091	1.79864	1.77165	1.76538
		174.8	1.94935	1.99917	1.99308	2.31418	1.98768	1.97942	1.98681	1.98893	1.99978	1.98232	1.96937	1.96096	2.08383	1.91803	1.91925	1.96059	2.03422	2.09024	2.0504	2.04524		1.9816	1.98838	1.97831	2.05523	1.97934	2.01697	2.00446	1.98806	1.9586	1.95027	1.96097	1.92854	1.97537	1.96195	1.91109	1.98601	2.18774	2.1785	1.95082	1.90678		1.72022	1.74379	1.79884	1.77386	1.76703
		175	1.95031	2.0017	1.99478	2.3211	1.98631	1.98465	1.99015	1.99489	1.99901	1.98568	1.97224	1.96109	2.0788	1.91867	1.9253	1.9623	2.03249	2.09725	2.05132	2.04391		1.98428	1.988	1.97876	2.05557	1.98311	2.01399	2.00919	1.9956	1.95965	1.94984	1.95754	1.93292	1.97241	1.96277	1.916	1.98117	2.18686	2.17477	1.95656	1.90798		1.71667	1.74227	1.80313	1.77496	1.76753
		175.2	1.95109	2.00286	1.993	2.3211	1.98179	1.98315	1.99147	1.99012	1.99983	1.98514	1.97444	1.96094	2.08292	1.91784	1.92432	1.9628	2.041	2.09359	2.05269	2.04615		1.97732	1.98977	1.98309	2.05503	1.98855	2.00931	2.00765	1.99814	1.95792	1.95145	1.95626	1.92788	1.9708	1.96335	1.91575	1.98311	2.1917	2.17259	1.94832	1.911		1.71512	1.7442	1.80435	1.77094	1.76398
		175.4	1.94775	2.00472	1.99488	2.32979	1.98875	1.98278	1.98464	1.99608	2.0014	1.98621	1.97364	1.96411	2.0841	1.92039	1.92643	1.96416	2.03442	2.09403	2.054	2.04182		1.98026	1.98562	1.98226	2.05595	1.98388	2.01313	2.00649	1.99232	1.96422	1.94735	1.96227	1.93576	1.97499	1.95968	1.91956	1.97634	2.19377	2.17927	1.95318	1.90861		1.71697	1.74511	1.79991	1.77446	1.76564
		175.6	1.94999	2.00171	1.99247	2.30347	1.99398	1.97992	1.99564	1.99597	2.00056	1.98345	1.9698	1.95309	2.08301	1.91592	1.92314	1.96078	2.03159	2.09479	2.04959	2.04321		1.97419	1.98577	1.97663	2.05438	1.98354	2.01462	2.0069	1.99116	1.95944	1.94799	1.96256	1.92903	1.97491	1.96076	1.916	1.9754	2.18458	2.1755	1.95209	1.90867		1.7196	1.7432	1.79827	1.78064	1.76036
		175.8	1.95175	2.00273	1.9917	2.31567	1.99039	1.98226	1.99213	1.9918	1.99667	1.9849	1.97027	1.95943	2.07731	1.91881	1.92292	1.9645	2.03653	2.09378	2.05092	2.04112		1.97604	1.98466	1.97614	2.05922	1.98378	2.0123	2.00737	1.9906	1.95932	1.9491	1.95807	1.92697	1.97189	1.96421	1.91743	1.98294	2.1925	2.17879	1.94675	1.9112		1.72145	1.74163	1.80234	1.78088	1.76153
		176	1.94775	1.99758	1.99326	2.32036	1.98793	1.98113	1.9869	1.99365	1.9993	1.98086	1.97304	1.95893	2.08054	1.9189	1.92415	1.95886	2.03467	2.09552	2.05299	2.04575		1.98187	1.99044	1.98036	2.05526	1.98983	2.01197	2.00783	1.98968	1.95971	1.95084	1.9604	1.93212	1.97151	1.9624	1.91744	1.98511	2.19345	2.17825	1.9502	1.90701		1.71704	1.74073	1.80486	1.77413	1.76256
		176.2	1.94875	2.00352	1.98876	2.32025	1.99397	1.98415	1.98687	1.9968	1.99766	1.98346	1.97567	1.96088	2.08692	1.92005	1.92526	1.96142	2.03933	2.09704	2.05167	2.04358		1.97723	1.98925	1.97784	2.05572	1.98014	2.0119	2.00655	1.99346	1.96282	1.94974	1.96143	1.93029	1.97964	1.97202	1.922	1.97897	2.18463	2.18038	1.95118	1.90724		1.72208	1.74022	1.79839	1.77779	1.76043
		176.4	1.94676	1.99939	1.99439	2.32039	1.98499	1.98501	1.99115	1.99567	1.9993	1.98081	1.97232	1.95536	2.08294	1.91927	1.92291	1.96837	2.03873	2.09714	2.05152	2.0412		1.98037	1.98676	1.97856	2.05557	1.98721	2.01216	2.0093	1.99243	1.96106	1.95198	1.96195	1.92666	1.97432	1.96212	1.92004	1.97927	2.19155	2.17603	1.95069	1.90607		1.72528	1.73873	1.79879	1.77286	1.75438
		176.6	1.94876	2.00163	1.98925	2.31858	1.99041	1.97982	1.98889	1.99363	1.99738	1.984	1.97148	1.96433	2.08552	1.91725	1.92002	1.95964	2.03798	2.09753	2.05425	2.04449		1.98014	1.99694	1.9801	2.06181	1.9861	2.01321	2.0052	1.98926	1.95999	1.95163	1.96105	1.93366	1.97579	1.96613	1.91731	1.97777	2.19007	2.18385	1.94814	1.91141		1.718	1.7391	1.80324	1.77465	1.76395
		176.8	1.95323	2.00584	1.9896	2.30772	1.98844	1.98538	1.9892	1.99177	2.00035	1.9868	1.97322	1.95937	2.08066	1.91307	1.92594	1.96403	2.03758	2.09355	2.05066	2.04793		1.9771	1.99437	1.98108	2.06116	1.98686	2.01822	2.00844	1.99509	1.95883	1.95086	1.95543	1.93158	1.97652	1.96322	1.92143	1.97838	2.18471	2.18453	1.95264	1.90978		1.71639	1.74561	1.79985	1.77076	1.76535
		177	1.95326	2.00183	1.99483	2.32289	1.99328	1.99029	1.98596	1.99489	2.00077	1.98517	1.97623	1.96232	2.08685	1.91228	1.92332	1.96286	2.03912	2.09972	2.05057	2.04437		1.97752	1.987	1.98279	2.06162	1.98593	2.01275	2.01114	1.99501	1.95933	1.94778	1.9589	1.93309	1.97586	1.96786	1.91963	1.98211	2.18908	2.17699	1.95066	1.90793		1.71667	1.74593	1.80299	1.77494	1.76084
		177.2	1.95476	2.0034	1.99383	2.33093	1.98459	1.97963	1.98736	2.00059	1.99577	1.98852	1.97707	1.95907	2.09351	1.91683	1.92908	1.96584	2.0419	2.0976	2.0487	2.04422		1.98042	1.98452	1.98205	2.06344	1.98727	2.01713	2.00941	1.99422	1.96122	1.94824	1.95941	1.9353	1.97441	1.96207	1.91794	1.98258	2.19567	2.17646	1.95241	1.90813		1.71946	1.74393	1.80207	1.77175	1.76202
		177.4	1.95619	2.00065	1.99392	2.31593	1.98738	1.98336	1.99223	1.99577	1.99976	1.98696	1.97265	1.96713	2.0862	1.92309	1.92242	1.96334	2.04128	2.09381	2.05677	2.04569		1.98263	1.98432	1.97804	2.05858	1.98435	2.01762	2.00871	1.99808	1.96002	1.94905	1.95916	1.93893	1.98251	1.9654	1.91799	1.98463	2.18767	2.17771	1.95103	1.91169		1.71494	1.74418	1.80209	1.77243	1.76424
		177.6	1.94773	2.00368	1.99821	2.30937	1.98794	1.98334	1.9902	1.99459	2.00175	1.98785	1.97751	1.96289	2.08283	1.91658	1.92401	1.96474	2.0375	2.09477	2.05266	2.04512		1.98395	1.98828	1.98453	2.06326	1.98751	2.01648	2.00441	1.99876	1.96302	1.95098	1.96113	1.9305	1.97728	1.96329	1.92287	1.97975	2.18782	2.18167	1.95479	1.90817		1.71887	1.74393	1.79972	1.77776	1.76444
		177.8	1.95096	2.00655	1.99462	2.31808	1.98983	1.98969	1.9933	1.99549	2.00232	1.98592	1.97069	1.95933	2.08504	1.91633	1.93004	1.96334	2.03722	2.10108	2.05333	2.04542		1.98337	1.98834	1.98419	2.0631	1.98777	2.0166	2.01137	1.99794	1.96623	1.948	1.9585	1.9368	1.97806	1.96396	1.91626	1.98362	2.19149	2.17917	1.95314	1.90747		1.71961	1.74896	1.7993	1.77725	1.76375
		178	1.94954	2.0084	1.9916	2.3207	1.98432	1.98247	1.99079	2.00129	2.00019	1.98491	1.97432	1.96917	2.08424	1.91868	1.92123	1.96449	2.03806	2.0975	2.05261	2.05004		1.98541	1.9915	1.9863	2.0604	1.98375	2.02151	2.00675	1.99127	1.96454	1.95195	1.96254	1.92494	1.98525	1.96724	1.92475	1.97861	2.19248	2.17949	1.95293	1.91193		1.71931	1.7463	1.80093	1.77579	1.76397
		178.2	1.95458	2.00549	1.99739	2.31693	1.99104	1.98818	1.98751	1.99126	2.00011	1.98273	1.97408	1.96012	2.08344	1.91987	1.9254	1.96474	2.03347	2.10011	2.05885	2.04899		1.98132	1.98421	1.98147	2.05218	1.98571	2.01885	2.00621	1.99652	1.964	1.95511	1.96129	1.93072	1.97823	1.96311	1.92054	1.98032	2.18846	2.18349	1.95799	1.9149		1.71711	1.74216	1.80257	1.78079	1.75753
		178.4	1.94979	2.00634	1.99343	2.32143	1.99401	1.98543	1.98747	1.99771	2.00138	1.98555	1.97266	1.96504	2.08226	1.91585	1.92637	1.96742	2.03658	2.1002	2.05777	2.04543		1.98317	1.98918	1.97982	2.05837	1.98639	2.01288	2.00537	1.99423	1.96909	1.94604	1.96251	1.92774	1.97838	1.97019	1.9199	1.98813	2.19336	2.17982	1.95524	1.90964		1.72264	1.74067	1.80224	1.78067	1.75688
		178.6	1.94979	2.00167	1.9919	2.31866	1.99001	1.98636	1.99368	1.99426	1.99936	1.98612	1.97502	1.96441	2.08575	1.91691	1.92492	1.96259	2.0404	2.0967	2.05305	2.04564		1.98386	1.99304	1.98602	2.06447	1.98784	2.01734	2.0097	1.99702	1.9598	1.95174	1.96096	1.93105	1.97692	1.96648	1.9151	1.98449	2.19379	2.18129	1.95128	1.90655		1.71586	1.74617	1.79429	1.77511	1.75357
		178.8	1.95197	2.00492	1.99376	2.31682	1.99333	1.98447	1.9891	1.99321	2.00306	1.98842	1.97399	1.96206	2.08705	1.92282	1.9267	1.96334	2.0398	2.10141	2.05375	2.04524		1.97821	1.9868	1.98099	2.05901	1.987	2.01891	2.00995	1.99087	1.96415	1.94604	1.96455	1.93589	1.97599	1.97065	1.91473	1.98256	2.19765	2.18377	1.9517	1.91008		1.72096	1.74886	1.80131	1.78031	1.76265
		179	1.95324	2.00631	1.99343	2.3192	1.99111	1.98532	1.98812	1.99097	2.00263	1.98279	1.96847	1.96284	2.08697	1.91414	1.92761	1.96725	2.0367	2.09718	2.05693	2.04716		1.98219	1.99358	1.97792	2.06243	1.98596	2.01366	2.01304	1.99369	1.96751	1.94782	1.96278	1.93353	1.97735	1.97033	1.91799	1.98418	2.19258	2.18394	1.9522	1.90673		1.72581	1.74476	1.80226	1.77466	1.76336
		179.2	1.95246	2.00106	1.98921	2.31955	1.99353	1.98207	1.9909	1.99708	2.00102	1.98489	1.97379	1.96121	2.09042	1.91703	1.92602	1.96279	2.04688	2.0971	2.05507	2.04687		1.98136	1.98742	1.97899	2.05551	1.98511	2.01271	2.0116	1.99408	1.96888	1.95767	1.9633	1.93444	1.97934	1.96365	1.92379	1.9846	2.19465	2.18168	1.95441	1.90643		1.71794	1.73838	1.80139	1.77399	1.76117
		179.4	1.95741	2.00404	1.99083	2.32279	1.98679	1.98437	1.99029	1.98957	2.00872	1.98518	1.97477	1.96353	2.09114	1.91686	1.93133	1.96276	2.03965	2.1007	2.05159	2.04561		1.98508	1.98685	1.98132	2.05407	1.98096	2.01116	2.01292	1.99906	1.96677	1.95019	1.96	1.92958	1.97957	1.9647	1.91895	1.98252	2.19187	2.18567	1.95317	1.9134		1.71938	1.74483	1.80542	1.77379	1.76372
		179.6	1.9529	2.00489	1.99166	2.32067	1.98859	1.98639	1.98897	1.99656	2.0049	1.99186	1.97558	1.95761	2.09	1.91809	1.9285	1.96905	2.04021	2.09832	2.05151	2.04676		1.98368	1.988	1.98108	2.06252	1.98892	2.0187	2.00924	1.99989	1.96491	1.95019	1.95934	1.93521	1.97651	1.96586	1.91922	1.98343	2.19124	2.1852	1.95394	1.90574		1.71883	1.74407	1.80404	1.78018	1.76671
		179.8	1.95538	2.00421	1.99232	2.31258	1.98906	1.98711	1.9885	1.99821	2.00396	1.99013	1.9724	1.96431	2.08852	1.91804	1.92301	1.96465	2.04229	2.09788	2.05137	2.04525		1.97635	1.98684	1.98261	2.06433	1.98494	2.021	2.0133	1.99962	1.96299	1.94678	1.96135	1.932	1.98167	1.96796	1.91975	1.98464	2.1921	2.18283	1.95045	1.90717		1.7191	1.74899	1.80116	1.77362	1.76553
		180	1.95249	2.00753	1.99866	2.32416	1.98429	1.97782	1.9877	1.99659	2.00205	1.98979	1.97797	1.96362	2.09209	1.9218	1.92665	1.96487	2.04128	2.10045	2.05526	2.04651		1.9807	1.98911	1.98079	2.05857	1.98879	2.01451	2.01519	1.99537	1.96395	1.9506	1.96294	1.93458	1.98616	1.96691	1.9251	1.98478	2.19171	2.18636	1.95629	1.90679		1.71086	1.7473	1.80242	1.77449	1.76162
		180.2	1.95597	2.00455	1.99575	2.31942	1.98566	1.98549	1.98942	1.99266	2.00369	1.98459	1.97632	1.96394	2.08767	1.91654	1.92821	1.96404	2.04017	2.09654	2.0578	2.04286		1.98169	1.98571	1.98187	2.05931	1.99066	2.01775	2.00795	1.99971	1.96575	1.95387	1.96508	1.933	1.98087	1.97031	1.9199	1.98481	2.19151	2.18424	1.95153	1.9065		1.71929	1.7484	1.80579	1.77534	1.77119
		180.4	1.95215	2.00666	1.99767	2.32342	1.98971	1.98633	1.99101	1.993	2.00373	1.99245	1.97143	1.96128	2.08757	1.92135	1.92581	1.96474	2.04061	2.09768	2.06109	2.04617		1.98263	1.99002	1.98081	2.06447	1.99368	2.01629	2.01745	1.99849	1.96865	1.94217	1.96502	1.92929	1.97993	1.96991	1.92495	1.9842	2.19574	2.18089	1.95567	1.91102		1.71575	1.74629	1.80466	1.77556	1.76395
		180.6	1.95375	2.004	1.99272	2.3208	1.99142	1.98269	1.9923	1.99434	2.00253	1.98815	1.98005	1.96318	2.09164	1.92281	1.92941	1.96751	2.04466	2.09944	2.0587	2.04794		1.97561	1.99547	1.98456	2.05779	1.98904	2.01839	2.007	1.99478	1.9648	1.9528	1.96378	1.93371	1.98454	1.96747	1.91888	1.98584	2.19735	2.18438	1.96079	1.91395		1.71791	1.74974	1.80007	1.7764	1.76218
		180.8	1.95611	2.00295	1.99856	2.31592	1.98941	1.98974	1.98952	1.99434	2.00319	1.98786	1.97345	1.96568	2.09016	1.92003	1.92206	1.96463	2.03911	2.10396	2.05715	2.05096		1.98611	1.99195	1.98417	2.05741	1.9879	2.02201	2.00672	1.99839	1.96392	1.94888	1.9675	1.92934	1.98008	1.96825	1.92182	1.98099	2.19524	2.18243	1.95094	1.91279		1.721	1.74699	1.80212	1.78139	1.76114
		181	1.95141	2.00603	1.99325	2.32128	1.98734	1.98654	1.98965	1.99971	2.00012	1.98678	1.97357	1.96388	2.09012	1.91815	1.92474	1.96612	2.03679	2.10702	2.0599	2.05218		1.98397	1.99151	1.97779	2.05994	1.98828	2.0147	2.01287	1.99689	1.96496	1.95248	1.96144	1.93291	1.98378	1.96687	1.92287	1.98646	2.19423	2.18174	1.95636	1.91145		1.71925	1.7416	1.80406	1.78339	1.76494
		181.2	1.95435	2.00611	1.99304	2.33313	1.99396	1.98409	1.99009	1.99522	2.0084	1.98744	1.97894	1.96535	2.09006	1.92125	1.9254	1.96622	2.04462	2.10647	2.0625	2.04962		1.98196	1.9918	1.97689	2.06399	1.99067	2.01529	2.00946	1.99608	1.96744	1.95609	1.96531	1.93477	1.98329	1.97211	1.92051	1.98657	2.19991	2.1847	1.94997	1.9096		1.71709	1.74458	1.80463	1.77809	1.75804
		181.4	1.95651	2.0039	1.99459	2.32004	1.99227	1.98711	1.98954	1.99954	2.00105	1.98737	1.97379	1.96659	2.09089	1.92068	1.92325	1.96438	2.04217	2.1073	2.05731	2.05208		1.9821	1.99298	1.97588	2.06382	1.98481	2.025	2.01163	1.99663	1.96389	1.95005	1.96165	1.93626	1.97573	1.97272	1.91977	1.98406	2.19469	2.18463	1.95296	1.91103		1.71951	1.74882	1.80636	1.77635	1.75661
		181.6	1.95605	2.00609	2.00276	2.32036	1.98917	1.98376	1.99086	1.99716	2.00581	1.98908	1.97902	1.96187	2.09242	1.92127	1.92524	1.97004	2.04276	2.10418	2.05738	2.04788		1.97853	1.9876	1.98071	2.06304	1.9851	2.01904	2.01092	1.99468	1.9647	1.95174	1.96722	1.93346	1.98091	1.96668	1.92064	1.98635	2.1947	2.18906	1.95245	1.90976		1.72262	1.74522	1.80062	1.78409	1.7627
		181.8	1.95273	2.00042	1.99418	2.31697	1.99159	1.98304	1.98932	1.99553	2.00401	1.98964	1.98183	1.9678	2.0957	1.91982	1.92611	1.9647	2.0457	2.10173	2.0567	2.04984		1.9851	1.99361	1.98098	2.05808	1.98603	2.01941	2.01189	1.99731	1.96765	1.94731	1.96131	1.93634	1.97672	1.9688	1.91907	1.98308	2.20137	2.18509	1.95078	1.90932		1.72368	1.74916	1.79885	1.77502	1.76227
		182	1.95262	2.00406	1.99476	2.31988	1.99285	1.98354	1.98575	1.99613	2.00472	1.99293	1.97641	1.96154	2.09123	1.9183	1.9321	1.967	2.04168	2.09372	2.06016	2.05041		1.98196	1.99108	1.98338	2.06059	1.98485	2.01624	2.01352	1.99679	1.96842	1.95242	1.96207	1.93528	1.98132	1.96685	1.9231	1.98183	2.19646	2.18897	1.95826	1.90989		1.71838	1.74544	1.80489	1.77384	1.76292
		182.2	1.9507	2.00941	1.9992	2.3203	1.99418	1.98725	1.98787	1.99996	2.00627	1.98804	1.97612	1.96941	2.09441	1.9241	1.93467	1.9658	2.04282	2.101	2.05827	2.05337		1.97876	1.98942	1.98236	2.06229	1.98884	2.01741	2.01076	1.99674	1.96482	1.95078	1.96792	1.93643	1.9811	1.96933	1.92309	1.98957	2.19671	2.18603	1.95338	1.91742		1.71763	1.74718	1.80271	1.77574	1.76433
		182.4	1.95534	2.00361	1.99671	2.31985	1.98475	1.98646	1.98895	1.99437	2.01045	1.99086	1.9794	1.96255	2.09238	1.92046	1.93184	1.9676	2.0437	2.10534	2.05677	2.04986		1.98718	1.991	1.97948	2.06547	1.9851	2.02207	2.01273	1.99886	1.9701	1.9523	1.96462	1.93453	1.98186	1.97464	1.9229	1.99445	2.1989	2.18516	1.95551	1.91209		1.71888	1.74159	1.80693	1.77869	1.76659
		182.6	1.95348	2.00395	1.99255	2.32169	1.9891	1.98505	1.99509	1.99883	2.00608	1.99094	1.97732	1.96781	2.09298	1.92311	1.9281	1.96772	2.04598	2.10492	2.05466	2.05389		1.97955	1.99213	1.98327	2.05967	1.98916	2.01394	2.00617	1.9885	1.96526	1.95416	1.96422	1.93383	1.97765	1.9632	1.92135	1.99028	2.20083	2.18468	1.95349	1.91106		1.71972	1.74987	1.80004	1.78102	1.76668
		182.8	1.95587	2.00416	1.99366	2.32427	1.99028	1.98444	1.98938	1.99773	2.00544	1.99375	1.97492	1.96594	2.08938	1.92851	1.9285	1.96842	2.04316	2.09935	2.05732	2.05022		1.98649	1.9934	1.9829	2.068	1.98121	2.02469	2.00664	2.00212	1.96705	1.95283	1.96381	1.93688	1.98214	1.97029	1.92622	1.98128	2.19613	2.18598	1.95944	1.90751		1.71845	1.74773	1.80315	1.77835	1.7703
		183	1.95451	2.01011	1.99883	2.32269	1.9893	1.98828	1.99134	1.99818	2.01024	1.99237	1.97713	1.96685	2.09314	1.92438	1.92797	1.96764	2.04	2.09962	2.05638	2.05003		1.98699	1.99082	1.98655	2.06353	1.98758	2.02436	2.01022	1.99398	1.96643	1.95739	1.96281	1.93272	1.98746	1.96849	1.9234	1.98828	2.19841	2.19078	1.95662	1.9133		1.71727	1.7484	1.80538	1.7803	1.76783
		183.2	1.95876	2.00825	1.99487	2.31921	1.99162	1.98523	1.99308	1.9968	2.00673	1.99175	1.97788	1.95858	2.08735	1.92123	1.9279	1.97029	2.04513	2.10717	2.05972	2.05324		1.98086	1.98543	1.98416	2.05842	1.99216	2.0191	2.01115	2.00107	1.96369	1.95334	1.96563	1.93704	1.9804	1.97181	1.92166	1.99105	2.20036	2.18364	1.95588	1.91054		1.71391	1.75093	1.80539	1.77903	1.76748
		183.4	1.9555	2.00675	1.99796	2.32187	1.99235	1.98119	1.99041	1.99648	2.00626	1.9874	1.97617	1.96563	2.0948	1.92466	1.92871	1.96933	2.04201	2.10564	2.0601	2.04971		1.98187	1.98931	1.98669	2.06383	1.98597	2.01444	2.00855	1.99999	1.96431	1.95042	1.96529	1.93629	1.98064	1.96743	1.9217	1.98993	2.19851	2.18552	1.95843	1.91294		1.71736	1.74573	1.80514	1.77548	1.76218
		183.6	1.95022	2.00899	1.99861	2.3208	1.99241	1.9849	1.99319	1.99583	2.00592	1.98969	1.97623	1.96357	2.09062	1.92197	1.92476	1.96906	2.04047	2.10232	2.05994	2.05366		1.98404	1.98836	1.98345	2.05928	1.98279	2.0193	2.01327	1.99913	1.96696	1.95241	1.96759	1.9364	1.98595	1.9709	1.92304	1.98823	2.19658	2.18861	1.96024	1.91334		1.72268	1.74769	1.80411	1.77882	1.75898
		183.8	1.95506	2.0037	1.99878	2.32124	1.98849	1.98424	1.99196	1.99872	2.00573	1.99585	1.97493	1.96243	2.09767	1.92005	1.92927	1.96641	2.04045	2.1038	2.05915	2.05309		1.98262	1.9957	1.98155	2.05941	1.9853	2.01543	2.01287	1.99777	1.96126	1.95507	1.96864	1.93667	1.98558	1.97318	1.92478	1.98525	2.20199	2.18764	1.96341	1.91138		1.72235	1.74399	1.80479	1.78278	1.75854
		184	1.9543	2.00723	2.0004	2.32268	1.99443	1.98398	1.98896	1.99747	2.0007	1.99133	1.97774	1.96612	2.09102	1.92256	1.93165	1.96871	2.04192	2.09837	2.0576	2.051		1.9802	1.99291	1.9833	2.06183	1.98829	2.01587	2.00868	1.99901	1.96423	1.95331	1.96532	1.93641	1.98325	1.96748	1.92048	1.98892	2.20344	2.19048	1.95402	1.91022		1.71985	1.7457	1.80514	1.77889	1.76123
		184.2	1.95273	2.00869	1.99701	2.32796	1.99466	1.98432	1.99579	1.99598	2.00101	1.98668	1.97779	1.97061	2.09349	1.92161	1.92755	1.96752	2.04368	2.10687	2.06354	2.05426		1.98437	1.99023	1.986	2.06277	1.9895	2.01697	2.00824	1.99649	1.97029	1.95476	1.96782	1.93599	1.98327	1.96787	1.92472	1.98568	2.19652	2.18605	1.95896	1.91528		1.72178	1.74398	1.80547	1.78009	1.76178
		184.4	1.9513	2.00518	1.99598	2.31977	1.99413	1.98775	1.99026	1.98951	2.00703	1.99044	1.97948	1.96195	2.09662	1.92869	1.92739	1.96815	2.04722	2.10149	2.06247	2.05374		1.98484	1.99497	1.98036	2.06562	1.98868	2.02143	2.01354	1.99886	1.96891	1.95885	1.96773	1.93827	1.97826	1.97079	1.91488	1.98622	2.19803	2.186	1.96548	1.91373		1.72347	1.74732	1.80501	1.77829	1.76621
		184.6	1.95372	2.00949	1.99921	2.33256	1.98979	1.97979	1.99302	2.00001	2.00655	1.99524	1.98168	1.96178	2.08808	1.92529	1.93073	1.96971	2.04688	2.10211	2.0621	2.05255		1.97911	1.99376	1.98113	2.05807	1.98589	2.01059	2.01408	1.99664	1.9681	1.95222	1.96496	1.93385	1.98041	1.97095	1.92662	1.98653	2.20187	2.18643	1.95363	1.91497		1.71718	1.74526	1.80844	1.77789	1.76494
		184.8	1.95071	2.00726	1.9975	2.32895	1.9985	1.98602	1.99314	2.00006	2.00604	1.99708	1.9766	1.96953	2.09791	1.92437	1.9246	1.97497	2.04409	2.09911	2.06257	2.05168		1.98396	1.99579	1.9813	2.06238	1.98977	2.01696	2.01572	1.99803	1.96643	1.95593	1.96766	1.93725	1.98849	1.97095	1.92182	1.98284	2.20172	2.18561	1.95453	1.91598		1.72117	1.74461	1.80122	1.78134	1.76415
		185	1.95994	2.00897	1.99623	2.31613	1.99367	1.984	1.9951	1.9973	2.0062	1.99379	1.98155	1.96884	2.09515	1.92579	1.92783	1.9679	2.03898	2.10173	2.06384	2.0577		1.97866	1.99602	1.98457	2.06752	1.98356	2.02056	2.01482	2.00289	1.97222	1.95185	1.9681	1.93318	1.98346	1.97185	1.92697	1.98281	2.19703	2.18764	1.95485	1.91376		1.72229	1.74704	1.80491	1.78844	1.76795
		185.2	1.95855	2.00882	1.99879	2.32475	1.98782	1.98925	1.99114	2.00173	2.0076	1.99208	1.9774	1.9642	2.09607	1.92449	1.92762	1.96567	2.04757	2.10363	2.06021	2.05393		1.97958	1.99462	1.98379	2.06331	1.98599	2.01593	2.01448	1.99795	1.97659	1.95927	1.96108	1.94225	1.98367	1.96932	1.9211	1.98339	2.20388	2.18646	1.95368	1.9116		1.71751	1.74999	1.80938	1.7781	1.76528
		185.4	1.95514	2.00551	1.99919	2.32828	1.99403	1.9859	1.99182	2.00147	2.00757	1.99169	1.97869	1.97024	2.09472	1.93052	1.93261	1.97366	2.04381	2.0993	2.06076	2.05394		1.98443	1.99088	1.98385	2.06869	1.98935	2.02148	2.01255	2.00374	1.96879	1.96004	1.96815	1.93219	1.97864	1.96926	1.92363	1.98896	2.20512	2.18895	1.96033	1.91295		1.72054	1.74531	1.8049	1.77488	1.76747
		185.6	1.95604	2.0056	1.99938	2.32943	1.99186	1.98763	1.99328	2.00002	2.01183	1.99577	1.97585	1.96741	2.09314	1.92678	1.9321	1.96604	2.0464	2.10038	2.05874	2.0545		1.98135	1.9933	1.98671	2.06432	1.988	2.01901	2.01296	2.00416	1.96876	1.95614	1.97059	1.93557	1.9814	1.97005	1.92287	1.98786	2.19628	2.19225	1.9596	1.91114		1.72236	1.74733	1.80195	1.77818	1.76302
		185.8	1.95616	2.01399	1.99553	2.32847	1.99673	1.99148	2.00082	1.99521	2.01015	1.98916	1.98171	1.9636	2.09413	1.92289	1.92907	1.96858	2.04409	2.10134	2.05733	2.05097		1.98578	1.99474	1.98436	2.07081	1.98499	2.02629	2.01878	1.99922	1.96914	1.95485	1.96813	1.93544	1.9866	1.96719	1.92096	1.98664	2.20411	2.19278	1.95728	1.91365		1.72024	1.74585	1.80614	1.78097	1.75902
		186	1.95685	2.00814	1.99748	2.32387	1.99227	1.98586	1.99375	2.00117	2.00539	1.99494	1.97658	1.96608	2.09424	1.92905	1.93382	1.97154	2.04722	2.10745	2.06243	2.05503		1.98596	1.99391	1.98512	2.06719	1.98707	2.02257	2.00747	1.99746	1.96597	1.9545	1.97187	1.93471	1.99007	1.97123	1.92655	1.98992	2.2039	2.18352	1.95476	1.91509		1.72019	1.75003	1.80574	1.77656	1.76371
		186.2	1.95848	2.01188	2.00164	2.32803	1.99094	1.98615	1.98876	1.99802	2.00949	1.9942	1.97697	1.96592	2.0918	1.92601	1.93163	1.9716	2.04388	2.10822	2.06205	2.0542		1.98652	1.98795	1.98082	2.06575	1.99504	2.01692	2.00606	2.00466	1.96989	1.95654	1.96747	1.9392	1.98503	1.97085	1.92479	1.99306	2.20092	2.19063	1.95904	1.91417		1.72733	1.74098	1.8075	1.77744	1.7614
		186.4	1.95506	2.00761	1.99903	2.32329	1.9999	1.99287	1.9945	1.9967	2.01103	1.9936	1.98188	1.96839	2.09505	1.92689	1.93014	1.96982	2.03945	2.10648	2.05799	2.05268		1.98559	1.99588	1.9868	2.0633	1.99223	2.0245	2.01867	2.00671	1.96749	1.95453	1.96592	1.9384	1.98669	1.972	1.92924	1.99686	2.20273	2.19014	1.95712	1.91712		1.72794	1.74414	1.80563	1.77895	1.76334
		186.6	1.95327	2.01066	1.99984	2.33061	1.99271	1.98883	1.9927	2.00371	2.00936	1.99412	1.98377	1.9764	2.09074	1.92182	1.93091	1.96802	2.05045	2.10151	2.06682	2.0527		1.98748	1.99398	1.99009	2.06345	1.99277	2.02253	2.01403	2.00103	1.96977	1.95836	1.96786	1.93798	1.98489	1.97342	1.92637	1.98872	2.2037	2.19323	1.9613	1.91159		1.7204	1.74772	1.8022	1.77515	1.76272
		186.8	1.95655	2.00967	2.001	2.32377	1.99309	1.98423	1.9947	2.00063	2.00596	1.99516	1.97892	1.96865	2.0972	1.92818	1.93068	1.97215	2.04189	2.11123	2.05891	2.05146		1.98299	1.98897	1.98829	2.06775	1.98969	2.01885	2.00768	1.9983	1.96975	1.958	1.96491	1.93919	1.99083	1.97005	1.92716	1.9905	2.20209	2.19005	1.95728	1.91277		1.72454	1.74884	1.80726	1.77909	1.76779
		187	1.94902	2.0113	1.99702	2.32166	1.98997	1.99003	1.99431	1.99823	2.00974	1.99238	1.97765	1.96589	2.10106	1.92391	1.92757	1.97243	2.03952	2.10951	2.06172	2.05525		1.98523	1.99608	1.97995	2.06504	1.99227	2.01828	2.01629	2.00123	1.96889	1.95707	1.97065	1.93826	1.98818	1.97179	1.92945	1.99417	2.19946	2.18783	1.95509	1.91104		1.72323	1.74565	1.80474	1.77915	1.76527
		187.2	1.95769	2.00966	2.0035	2.32798	1.99278	1.98873	1.99426	2.0034	2.00868	1.99692	1.98322	1.96473	2.08975	1.923	1.93162	1.97029	2.04534	2.1055	2.06357	2.05302		1.98432	1.99504	1.98167	2.05995	1.98881	2.02365	2.02128	1.99975	1.97004	1.96226	1.96708	1.9377	1.98648	1.97321	1.92454	1.98904	2.206	2.19371	1.9564	1.91804		1.72178	1.7419	1.80381	1.77489	1.7652
		187.4	1.95841	2.00675	2.0031	2.3216	1.99006	1.98766	1.99426	1.99952	2.00697	1.99354	1.97932	1.96863	2.09701	1.92721	1.93355	1.97599	2.04443	2.10537	2.06532	2.05476		1.98359	1.9935	1.98185	2.06455	1.99111	2.0174	2.01195	2.00344	1.97157	1.95506	1.9652	1.94099	1.98942	1.96882	1.92541	1.98637	2.20165	2.19087	1.95715	1.91218		1.72041	1.75016	1.80824	1.77706	1.76358
		187.6	1.95227	2.00876	1.99519	2.32456	1.99893	1.99072	1.99307	2.00241	2.00859	1.99128	1.98009	1.96906	2.1004	1.9264	1.93488	1.97745	2.04446	2.11107	2.06369	2.05226		1.98273	1.99428	1.98574	2.06206	1.98667	2.01895	2.01203	1.99671	1.96601	1.95796	1.96777	1.94006	1.98925	1.97333	1.9216	1.98951	2.20481	2.19354	1.96487	1.91874		1.72382	1.74445	1.80535	1.78048	1.76784
		187.8	1.95647	2.01028	1.9978	2.33546	1.99739	1.98928	1.99441	1.9998	2.00895	1.99685	1.97891	1.97318	2.1021	1.92638	1.93582	1.97209	2.04779	2.11141	2.05748	2.05742		1.9858	1.99784	1.98466	2.06894	1.99238	2.02587	2.01526	2.00076	1.97186	1.95777	1.96936	1.93637	1.98785	1.9716	1.92464	1.98973	2.20432	2.19532	1.95697	1.91825		1.72056	1.75172	1.80765	1.77432	1.7715
		188	1.95813	2.00795	1.99831	2.31999	1.99665	1.98574	1.99357	1.99865	2.00505	1.99399	1.97998	1.96824	2.09749	1.92711	1.9306	1.97094	2.04954	2.10769	2.06407	2.06115		1.98349	1.99645	1.98342	2.06359	1.99341	2.01888	2.01761	2.00436	1.96613	1.95787	1.96799	1.93689	1.98369	1.97198	1.92256	1.98678	2.20404	2.19205	1.95788	1.91525		1.71723	1.75002	1.8034	1.78069	1.7668
		188.2	1.95833	2.00631	1.99572	2.3148	1.99665	1.98902	1.99269	2.0006	2.00519	1.99406	1.9788	1.97304	2.09945	1.92973	1.9338	1.97213	2.04936	2.10759	2.06527	2.05498		1.97781	1.99388	1.98893	2.06763	1.98419	2.01793	2.01813	2.0062	1.96989	1.95686	1.97035	1.94048	1.98136	1.97405	1.92734	1.98976	2.20461	2.19778	1.9589	1.91032		1.72057	1.75019	1.80791	1.77546	1.76602
		188.4	1.96173	2.01201	1.99935	2.31776	1.99347	1.98699	1.99964	1.99966	2.00877	1.99405	1.97954	1.96925	2.10023	1.92785	1.93452	1.97981	2.04346	2.10092	2.06618	2.05309		1.97998	1.99305	1.98757	2.06442	1.99247	2.02469	2.0145	2.00273	1.97429	1.96026	1.96964	1.94381	1.9892	1.97782	1.92524	1.99094	2.20219	2.19589	1.96261	1.91361		1.72199	1.74596	1.80841	1.78001	1.76135
		188.6	1.95691	2.00918	1.99734	2.32669	1.99587	1.98578	1.99478	2.00064	2.00674	1.99278	1.97948	1.97355	2.09864	1.92337	1.93047	1.96991	2.04858	2.10165	2.066	2.05931		1.98606	1.99261	1.98767	2.06768	1.99481	2.02	2.01133	2.00289	1.96814	1.95634	1.9672	1.93841	1.98769	1.97506	1.92078	1.98673	2.20935	2.19232	1.96126	1.9135		1.7226	1.74933	1.8066	1.77804	1.76545
		188.8	1.96081	2.00729	1.99674	2.32479	1.98903	1.9877	1.99151	2.00565	2.0071	1.99228	1.98029	1.96699	2.09999	1.92675	1.93434	1.96981	2.05044	2.10215	2.06594	2.05561		1.98626	1.99514	1.98471	2.06589	1.98562	2.02196	2.01743	1.99877	1.96818	1.96045	1.96947	1.93892	1.98591	1.97063	1.92685	1.98547	2.20407	2.19369	1.95636	1.91759		1.72199	1.7447	1.80435	1.78654	1.76421
		189	1.95914	2.01052	1.99897	2.3206	1.98758	1.99042	1.99561	2.00104	2.01048	1.99599	1.98468	1.9673	2.09702	1.92356	1.92971	1.97645	2.03808	2.10846	2.06582	2.05263		1.98683	1.99351	1.98504	2.06867	1.99099	2.02742	2.01451	1.99488	1.97275	1.95856	1.96971	1.93902	1.98419	1.97811	1.93155	1.99295	2.19978	2.19268	1.9579	1.91434		1.72077	1.74866	1.80942	1.78396	1.76439
		189.2	1.95873	2.01427	1.9992	2.32253	1.99297	1.99308	1.99325	2.00158	2.01319	1.99757	1.99009	1.97307	2.09237	1.92221	1.93064	1.97258	2.04763	2.10995	2.06123	2.05583		1.98093	1.99364	1.99114	2.06638	1.98828	2.01834	2.02216	1.99685	1.9769	1.95919	1.96998	1.93842	1.99091	1.97614	1.92581	1.98899	2.20463	2.19061	1.96261	1.91462		1.72284	1.7476	1.80183	1.78006	1.76457
		189.4	1.96174	2.00755	2.00156	2.3259	1.99289	1.98759	1.99523	2.00432	2.01368	1.99512	1.98005	1.97268	2.1027	1.92829	1.93741	1.9754	2.04643	2.11179	2.06468	2.0616		1.98037	1.99666	1.98483	2.06559	1.99267	2.02626	2.01606	2.00127	1.97272	1.95686	1.97344	1.9395	1.98562	1.97851	1.92951	1.98458	2.20005	2.19308	1.95977	1.91454		1.72459	1.74912	1.80996	1.7796	1.75938
		189.6	1.95355	2.00973	2.00077	2.31596	1.99626	1.99701	1.99513	1.99974	2.01419	1.99564	1.98378	1.97207	2.09876	1.92656	1.93478	1.97732	2.04491	2.1085	2.06232	2.0573		1.98469	1.99753	1.99019	2.06355	1.98546	2.01995	2.01101	2.00363	1.97156	1.95816	1.97626	1.94049	1.98837	1.96894	1.92784	1.98843	2.20497	2.19559	1.96253	1.91386		1.72672	1.75099	1.80491	1.7859	1.766
		189.8	1.95423	2.00914	1.99794	2.32431	1.99188	1.98921	1.99998	2.00181	2.02084	1.99944	1.98253	1.96916	2.09881	1.92531	1.9313	1.97329	2.04163	2.11205	2.0603	2.05542		1.98332	1.99838	1.98527	2.06524	1.99153	2.02461	2.01811	1.99938	1.97204	1.95713	1.96665	1.93622	1.99121	1.97206	1.92821	1.98858	2.20366	2.19161	1.96359	1.92043		1.7288	1.75083	1.80911	1.78037	1.76675
		190	1.95454	2.00678	1.99699	2.31644	1.99263	1.98756	1.99744	2.0028	2.01263	1.99578	1.98097	1.96799	2.10196	1.92456	1.93379	1.96887	2.04795	2.10897	2.06484	2.05505		1.98207	1.99435	1.98889	2.0665	1.99204	2.01964	2.01546	2.00135	1.9709	1.95858	1.97056	1.93713	1.99055	1.97468	1.92865	1.98746	2.20624	2.19432	1.96104	1.91818		1.72415	1.74839	1.805	1.77838	1.76534
		190.2	1.95408	2.01407	2.00512	2.31777	1.99401	1.99255	1.99626	2.00461	2.015	1.99765	1.98327	1.9707	2.09956	1.93075	1.93212	1.97596	2.04762	2.1084	2.06386	2.06261		1.98603	1.9942	1.98358	2.06366	1.99471	2.01836	2.01714	1.99967	1.9746	1.95972	1.97548	1.93493	1.99144	1.97773	1.92918	1.99037	2.20656	2.19632	1.96422	1.91605		1.7205	1.74615	1.80838	1.7809	1.76477
		190.4	1.95843	2.01189	2.00665	2.32698	1.99722	1.9927	2.00089	2.00364	2.01309	1.99427	1.9869	1.97096	2.1053	1.92769	1.93392	1.9709	2.0435	2.11255	2.06575	2.0587		1.98297	1.99788	1.98081	2.06563	1.99053	2.02461	2.0192	2.00069	1.96802	1.9591	1.97203	1.94174	1.98602	1.97745	1.93001	1.99029	2.20965	2.19749	1.96202	1.9143		1.72723	1.74627	1.80129	1.78176	1.76887
		190.6	1.95837	2.01083	1.99545	2.31246	1.99525	1.99269	1.99752	2.00229	2.01381	1.99816	1.98971	1.9725	2.09737	1.92871	1.9399	1.97084	2.04962	2.10921	2.0653	2.05955		1.98321	1.99537	1.98971	2.06803	1.98857	2.01676	2.02065	2	1.97154	1.95635	1.969	1.94133	1.99029	1.97649	1.93006	1.98922	2.2046	2.19876	1.95975	1.91762		1.71974	1.75128	1.8079	1.78333	1.76999
		190.8	1.95738	2.00979	1.99854	2.32601	1.995	1.98647	1.99354	1.99911	2.00982	1.9992	1.98517	1.96936	2.09865	1.93131	1.9342	1.97383	2.05239	2.10779	2.0631	2.06485		1.98331	1.99567	1.9857	2.06826	1.9925	2.02154	2.01772	2.00076	1.97508	1.95871	1.96926	1.9364	1.98969	1.96898	1.92588	1.99121	2.20432	2.19742	1.95787	1.91736		1.72111	1.74338	1.81687	1.78145	1.76379
		191	1.9589	2.0138	2.00172	2.32354	1.99815	1.98829	1.99398	1.99821	2.01103	1.99714	1.97731	1.96703	2.10718	1.93236	1.93512	1.98089	2.04698	2.10543	2.06861	2.06257		1.98727	1.9928	1.98531	2.06679	1.99035	2.02785	2.01507	2.00037	1.97975	1.96431	1.96813	1.9402	1.98828	1.97684	1.92276	1.99107	2.20852	2.19875	1.96054	1.91307		1.72235	1.74673	1.80521	1.78437	1.7634
		191.2	1.95971	2.00978	1.99877	2.32964	1.99018	1.9911	2.00045	2.00557	2.01377	1.99577	1.9869	1.9718	2.10391	1.92637	1.93469	1.9745	2.0487	2.10288	2.06767	2.05931		1.98786	1.99599	1.98697	2.06372	1.99152	2.0244	2.02052	2.00153	1.97341	1.95969	1.97018	1.94316	1.99033	1.97358	1.92445	1.9901	2.20938	2.19648	1.96192	1.9219		1.72318	1.75151	1.80628	1.78358	1.76208
		191.4	1.95707	2.01682	1.99677	2.33153	1.98921	1.98951	1.99297	2.00352	2.01282	1.99655	1.97622	1.9703	2.10476	1.92838	1.93607	1.97453	2.05105	2.10498	2.06742	2.05801		1.98538	2.00041	1.98929	2.06715	1.99116	2.0296	2.01056	1.99947	1.97353	1.96144	1.9719	1.94012	1.98912	1.97537	1.92604	1.9922	2.21157	2.1976	1.96129	1.91882		1.72501	1.75429	1.80637	1.7782	1.76234
		191.6	1.95826	2.01034	1.99999	2.32444	1.99649	1.99382	1.99782	2.0008	2.01088	1.99593	1.98407	1.97209	2.103	1.93107	1.93535	1.97346	2.05435	2.11008	2.06831	2.06105		1.98891	1.994	1.98821	2.06731	1.99036	2.023	2.01537	1.99827	1.97323	1.96073	1.97251	1.93856	1.98626	1.97602	1.92488	1.99073	2.20425	2.19718	1.95861	1.91545		1.72056	1.75028	1.81044	1.77906	1.76392
		191.8	1.96068	2.00866	2.00336	2.3358	1.99865	1.99449	1.99299	2.00094	2.01313	1.99942	1.98398	1.96503	2.10017	1.93006	1.93327	1.97059	2.04504	2.10872	2.06346	2.05767		1.98677	1.99747	1.98737	2.06649	1.98982	2.01992	2.01531	1.99874	1.97603	1.9625	1.97034	1.93991	1.98569	1.97758	1.92794	1.99505	2.21028	2.19538	1.96526	1.91866		1.7299	1.74771	1.81252	1.78071	1.76867
		192	1.9659	2.014	1.99982	2.32818	1.9941	1.98672	1.99261	1.99901	2.00642	1.99914	1.98066	1.96645	2.10295	1.92649	1.93535	1.97495	2.0472	2.10767	2.0697	2.05581		1.98826	2.00305	1.99238	2.06493	1.99282	2.02229	2.00933	2.00606	1.97664	1.96257	1.9692	1.9404	1.99321	1.97837	1.93122	1.99409	2.21323	2.19826	1.96238	1.91463		1.72417	1.74704	1.80885	1.77869	1.7616
		192.2	1.96394	2.01178	2.00617	2.32686	1.99615	1.98624	1.99636	1.99957	2.01729	1.99848	1.98743	1.97504	2.10205	1.9301	1.94066	1.97431	2.04951	2.11041	2.06726	2.05937		1.99295	1.99486	1.98853	2.06671	1.99121	2.02388	2.01885	2.00165	1.9767	1.95847	1.97385	1.93802	1.99173	1.97344	1.92682	1.99437	2.20987	2.19417	1.96376	1.916		1.72313	1.74687	1.80628	1.77796	1.76276
		192.4	1.95967	2.01312	1.99991	2.32456	2.00101	1.98663	1.99777	2.00323	2.01581	1.99813	1.98704	1.96985	2.10074	1.92785	1.93643	1.97286	2.04594	2.11308	2.06784	2.05963		1.98894	1.9981	1.98806	2.06536	1.99296	2.02135	2.01626	2.00594	1.97881	1.96199	1.96789	1.93891	1.9888	1.97396	1.93325	1.99444	2.20544	2.19614	1.96313	1.91682		1.72922	1.7458	1.81426	1.78752	1.77012
		192.6	1.95572	2.01267	1.9972	2.32435	1.99557	1.9922	1.99845	2.00629	2.01423	2.00202	1.98666	1.97436	2.09903	1.92466	1.93405	1.97339	2.05585	2.10648	2.06515	2.05759		1.98991	1.99692	1.98817	2.06579	1.99063	2.02337	2.0099	2.00682	1.97343	1.96046	1.9646	1.93926	1.98823	1.97258	1.92468	1.99479	2.21298	2.19739	1.9601	1.92022		1.7263	1.74883	1.8091	1.78377	1.76828
		192.8	1.95915	2.01239	1.9994	2.34714	1.98969	1.99055	1.99723	2.0002	2.01231	1.99753	1.98486	1.97213	2.10665	1.93038	1.94038	1.97759	2.04907	2.10861	2.06831	2.05875		1.98911	2.00314	1.98975	2.06731	1.99378	2.01772	2.01479	2.00555	1.97317	1.95835	1.97498	1.93719	1.98753	1.97538	1.92928	1.9936	2.21193	2.19938	1.96193	1.91747		1.72075	1.74489	1.80765	1.78115	1.76873
		193	1.96009	2.0114	1.99954	2.32806	1.99917	1.99041	1.99712	2.00035	2.01901	1.99939	1.98389	1.97018	2.10331	1.92905	1.9348	1.97639	2.04346	2.11484	2.06487	2.05566		1.99071	2.00141	1.98454	2.06887	1.99576	2.01745	2.02082	2.00168	1.9789	1.96263	1.97682	1.9401	1.99475	1.97711	1.93346	1.9961	2.20487	2.19592	1.96131	1.91548		1.72586	1.75223	1.80768	1.7803	1.76908
		193.2	1.95906	2.01674	1.99766	2.33836	1.99822	1.9894	1.99939	2.0007	2.0154	1.99801	1.98166	1.96979	2.10272	1.92322	1.93494	1.97031	2.05017	2.10888	2.06883	2.05802		1.98632	1.99571	1.98838	2.07105	1.98828	2.02182	2.01819	2.00357	1.97358	1.95987	1.97056	1.94333	1.98778	1.97781	1.9279	1.99781	2.2124	2.19409	1.96913	1.91981		1.72116	1.75091	1.81109	1.77631	1.7748
		193.4	1.95747	2.01094	1.99833	2.32838	1.99501	1.99007	1.99375	2.00421	2.01565	2.00173	1.98076	1.97412	2.10122	1.93412	1.93666	1.97615	2.05314	2.10975	2.07184	2.05574		1.98837	1.99607	1.98639	2.06777	1.99103	2.02376	2.01562	1.9999	1.97508	1.96252	1.9742	1.94293	1.99296	1.98211	1.9283	1.99025	2.207	2.20177	1.96486	1.92066		1.71787	1.74738	1.80927	1.77925	1.76735
		193.6	1.96062	2.01154	2.00414	2.33794	1.99579	1.99091	1.99836	2.0022	2.01634	2.00076	1.98714	1.97741	2.09735	1.93429	1.93415	1.97387	2.05071	2.10953	2.07324	2.05671		1.9889	1.99618	1.98594	2.06764	1.99085	2.02547	2.01426	2.00517	1.97569	1.96539	1.97437	1.9426	1.99114	1.97454	1.92328	1.99661	2.20887	2.20049	1.96624	1.91963		1.72766	1.75117	1.8033	1.77958	1.77012
		193.8	1.95879	2.01011	2.00105	2.32779	1.99661	1.99373	2.00161	1.99898	2.01055	1.99925	1.98353	1.97524	2.10248	1.93122	1.93074	1.98115	2.04894	2.11116	2.06943	2.05832		1.98822	1.99725	1.98916	2.06745	1.99361	2.02419	2.02047	2.00433	1.97498	1.95976	1.97243	1.9412	1.98667	1.97645	1.92719	1.99236	2.20424	2.19477	1.95799	1.91754		1.72606	1.74988	1.81306	1.78101	1.76609
		194	1.95835	2.01436	1.99639	2.33333	2.00195	1.98941	1.997	1.99964	2.01593	1.9999	1.98145	1.974	2.10536	1.92371	1.93457	1.97588	2.04793	2.10865	2.06593	2.06094		1.98645	2.00156	1.98883	2.07231	1.99474	2.02342	2.01608	2.00224	1.97487	1.96122	1.9768	1.94737	1.9865	1.98297	1.92412	1.99739	2.2095	2.19936	1.96132	1.91911		1.72011	1.7504	1.80835	1.7814	1.76381
		194.2	1.96114	2.012	2.00045	2.33149	1.99818	1.99267	1.99262	1.99879	2.01401	1.99998	1.98416	1.97228	2.10275	1.93098	1.94018	1.97612	2.04771	2.10837	2.07337	2.06256		1.98564	1.99805	1.99147	2.06798	1.98968	2.02412	2.0171	2.00456	1.97329	1.96632	1.98066	1.94504	1.98726	1.97957	1.92966	1.99937	2.20817	2.20134	1.96426	1.92063		1.72449	1.75296	1.80932	1.7839	1.76554
		194.4	1.96194	2.01254	1.99926	2.32848	1.99731	1.99401	1.99829	2.00328	2.01163	1.99808	1.9848	1.97272	2.10686	1.9307	1.93416	1.97249	2.04503	2.11087	2.06984	2.06352		1.98802	2.00035	1.98653	2.0712	1.99618	2.02982	2.01287	2.00359	1.9762	1.96047	1.97375	1.94512	1.9879	1.97738	1.92951	1.99466	2.20429	2.20047	1.9665	1.91776		1.72739	1.74994	1.80802	1.7821	1.7626
		194.6	1.95412	2.01466	2.00244	2.32463	1.99874	1.9928	1.99675	1.99971	2.01427	2.00032	1.98429	1.97874	2.10635	1.93438	1.94034	1.97449	2.0571	2.11157	2.07239	2.06251		1.98966	1.99637	1.98538	2.06885	1.99138	2.02784	2.02091	2.00246	1.97293	1.96086	1.97275	1.94022	1.98968	1.97664	1.9339	1.99635	2.21462	2.20048	1.96583	1.9201		1.72687	1.74995	1.81436	1.77915	1.76642
		194.8	1.95838	2.01435	1.99905	2.33418	1.99389	1.99048	1.99684	2.00346	2.01613	2.00093	1.98552	1.97124	2.10797	1.9308	1.93372	1.97304	2.0508	2.10789	2.06557	2.06335		1.988	1.99706	1.99254	2.06953	1.99266	2.02511	2.01553	2.00741	1.97613	1.95963	1.97036	1.94192	1.99074	1.97849	1.92421	1.9939	2.21296	2.19927	1.96748	1.91459		1.72616	1.75298	1.80859	1.78332	1.77187
		195	1.95873	2.01859	2.00542	2.31887	1.99662	1.99321	1.99791	1.99822	2.01576	1.99833	1.97992	1.97419	2.10458	1.93388	1.93955	1.98263	2.04813	2.11903	2.07111	2.06263		1.98311	1.99877	1.98961	2.07188	1.99125	2.02734	2.01584	2.00482	1.97317	1.96051	1.97258	1.94123	1.98974	1.9757	1.93383	1.99443	2.20994	2.20232	1.96529	1.91546		1.72864	1.74795	1.81218	1.78201	1.77104
		195.2	1.95613	2.01497	2.00018	2.33144	1.99867	1.98774	2.00234	2.00238	2.01652	2.00345	1.98591	1.97411	2.10347	1.93238	1.94043	1.97405	2.05212	2.11178	2.06997	2.06152		1.98533	1.99989	1.98732	2.06262	1.99155	2.02485	2.02147	2.00576	1.97824	1.96331	1.97483	1.94873	1.98418	1.97941	1.93279	1.9946	2.215	2.20154	1.9629	1.91803		1.7241	1.75158	1.81068	1.78032	1.76848
		195.4	1.95752	2.01435	2.00307	2.34312	1.99387	1.99241	1.99994	2.00314	2.01583	2.00028	1.98679	1.97841	2.10518	1.93181	1.93705	1.97408	2.05384	2.11318	2.06912	2.06608		1.9886	2.00067	1.99152	2.07307	1.99837	2.02125	2.01486	2.00551	1.9765	1.96127	1.97157	1.9416	1.98955	1.97581	1.92694	1.99309	2.21141	2.19978	1.9654	1.91961		1.71902	1.75345	1.80998	1.77745	1.76433
		195.6	1.96107	2.01034	2.00478	2.32474	2.00369	1.98926	2.00023	2.00315	2.01902	1.99826	1.98619	1.97471	2.10474	1.9324	1.93797	1.97807	2.04986	2.11177	2.07287	2.06103		1.98505	1.99911	1.98826	2.07188	1.98946	2.02474	2.01359	2.00511	1.97813	1.96652	1.97452	1.9411	1.98796	1.9797	1.93144	1.99822	2.20719	2.2023	1.96737	1.92019		1.71819	1.7527	1.80926	1.78519	1.76899
		195.8	1.95863	2.0156	2.0054	2.33246	1.9991	1.99505	1.99597	2.0073	2.0139	2.00431	1.98593	1.97473	2.10296	1.93369	1.93549	1.98118	2.04567	2.11252	2.06595	2.06056		1.99301	2.00533	1.98439	2.07069	1.99316	2.02607	2.01714	2.00269	1.98212	1.96597	1.97867	1.94143	1.99236	1.97813	1.9289	1.99542	2.2081	2.19933	1.96386	1.91301		1.72618	1.75188	1.8065	1.78513	1.77041
		196	1.95958	2.01326	2.0049	2.3246	1.99807	1.99368	1.99751	2.00317	2.0162	2.00822	1.98243	1.9682	2.10571	1.92537	1.94275	1.97561	2.05116	2.11389	2.07004	2.06031		1.98436	2.00144	1.98619	2.07451	1.99408	2.02149	2.01957	2.00327	1.97678	1.9635	1.97571	1.94403	1.99398	1.98193	1.93254	1.99525	2.21617	2.204	1.96314	1.91604		1.72021	1.75278	1.80905	1.78024	1.76688
		196.2	1.9605	2.01367	2.00256	2.33169	2.0013	1.98989	1.99963	2.00161	2.01859	2.00339	1.98625	1.97641	2.10606	1.9284	1.93808	1.97902	2.0507	2.11115	2.06755	2.06408		1.9869	1.99689	1.9861	2.06834	1.99525	2.02489	2.01727	2.00551	1.97744	1.96762	1.97861	1.94247	1.99629	1.98195	1.93373	1.99664	2.20807	2.20297	1.96417	1.91926		1.72242	1.75467	1.81338	1.78324	1.76775
		196.4	1.96103	2.0157	2.00155	2.32078	2.00101	1.99433	1.99211	2.0047	2.02289	2.00224	1.98343	1.97018	2.10328	1.93411	1.94084	1.97708	2.04957	2.11284	2.06815	2.06471		1.9891	1.99466	1.99035	2.0682	1.99288	2.02547	2.01839	2.00778	1.98122	1.96386	1.9738	1.94387	1.99228	1.97891	1.92957	1.9946	2.21051	2.20375	1.96807	1.91994		1.72916	1.74388	1.80809	1.78023	1.76083
		196.6	1.96013	2.01069	2.00309	2.32494	2.00006	1.9903	2.00562	2.00414	2.02107	2.00452	1.98646	1.97177	2.10765	1.9337	1.93451	1.97847	2.05597	2.11165	2.07258	2.06395		1.98885	1.99863	1.98725	2.07311	1.99077	2.02032	2.01837	1.99925	1.97832	1.96073	1.97391	1.94665	2.00236	1.9794	1.93467	1.99551	2.21532	2.20401	1.96661	1.91961		1.72314	1.75822	1.80807	1.78384	1.7635
		196.8	1.96124	2.01418	2.00345	2.32817	2.00275	1.99019	1.99686	2.00559	2.02242	2.00237	1.98704	1.9755	2.1073	1.92894	1.94035	1.97748	2.04999	2.10631	2.0721	2.06035		1.98666	1.99592	1.98402	2.0725	1.9959	2.02289	2.01993	2.00592	1.9751	1.95932	1.97573	1.94197	1.99581	1.97715	1.92514	1.99297	2.21459	2.20332	1.96454	1.92044		1.72553	1.75572	1.81453	1.78354	1.76807
		197	1.95727	2.01076	2.00326	2.34141	2.00028	1.99538	1.99767	2.00698	2.02	2.0021	1.9884	1.97524	2.11097	1.93433	1.9399	1.98077	2.04912	2.10933	2.07502	2.06649		1.98918	1.99786	1.98907	2.06626	1.99069	2.02501	2.0174	2.00784	1.9791	1.96327	1.97578	1.94512	1.98968	1.98172	1.92891	1.99394	2.21439	2.2039	1.96885	1.9191		1.72852	1.74889	1.80736	1.78567	1.76541
		197.2	1.95975	2.01036	2.00422	2.33399	1.99768	1.99326	2.00085	2.00625	2.02356	2.00242	1.98515	1.97575	2.10961	1.93212	1.93937	1.98062	2.04903	2.11226	2.07168	2.06527		1.98845	1.9943	1.98946	2.06863	1.9929	2.02323	2.02093	2.00723	1.97724	1.9644	1.97547	1.94306	1.9943	1.97798	1.92856	1.99733	2.21459	2.20023	1.96866	1.9218		1.73124	1.75215	1.81126	1.78352	1.76424
		197.4	1.96341	2.01732	2.00561	2.33401	1.99436	1.98995	2.00109	2.00644	2.01493	2.00104	1.98863	1.97011	2.10655	1.93098	1.94034	1.97729	2.05307	2.10985	2.07494	2.06799		1.9882	1.99838	1.9887	2.07218	1.99487	2.02827	2.01837	2.00662	1.9751	1.96572	1.97834	1.94403	1.99211	1.97935	1.92516	1.99195	2.21701	2.19898	1.96481	1.9183		1.72274	1.75032	1.80514	1.77896	1.76546
		197.6	1.96498	2.01618	2.00953	2.32468	1.99781	1.99473	1.99258	2.00395	2.01447	2.00714	1.98674	1.97543	2.10628	1.93151	1.93532	1.98064	2.0519	2.1117	2.07303	2.06698		1.988	2.00306	1.98691	2.06956	1.99005	2.03215	2.01942	2.00327	1.97569	1.96621	1.97502	1.94686	1.99318	1.9803	1.92698	1.99517	2.21424	2.20594	1.96463	1.91989		1.73021	1.75219	1.80782	1.78249	1.76969
		197.8	1.96249	2.01456	2.00118	2.33685	1.99925	1.99238	1.99943	2.00064	2.01759	2.00108	1.98921	1.97328	2.10867	1.9317	1.93312	1.98477	2.04985	2.11202	2.07171	2.06685		1.98519	2.00531	1.98909	2.06905	1.9942	2.02761	2.0144	2.00874	1.97815	1.95907	1.97836	1.94948	1.99182	1.97728	1.93592	1.99474	2.21499	2.20166	1.96718	1.9189		1.72578	1.75282	1.8086	1.78492	1.77018
[truncated: 5,471 more rows]
[truncated: 115 more columns]

## Sheet: fig S6
fig S6A			Loading: SARS-CoV2-RBD																																				Loading: SARS-CoV2 S-protein
[truncated: 1,802 more rows]
[truncated: 22 more columns]

[truncated: 2 more sheets: fig S9, fig S12]
