# Supplementary material for: Broadly neutralizing antibodies to SARS-related viruses can be readily induced in rhesus macaques
Source: Sci Transl Med. Author manuscript; Available in PMC 2023 Aug 10. (PMC10069796; doi:10.1126/scitranslmed.abl9605)
Supplement: zip_data_file_s1 [file NIHMS1873750-supplement-zip_data_file_s1.zip]

Archive with 1 entries (1 files):
- scitranslmed.abl9605_data_file_s1.xlsx
